# Supplementary material for: Interspecific differences in the effects of masking and distraction on anti-predator behavior in suburban anthropogenic noise
Source: PLoS One. 2023 Aug 18;18(8):e0290330. doi: 10.1371/journal.pone.0290330 (PMC10437853; doi:10.1371/journal.pone.0290330)
Supplement: S1 Data — (XLSX) [file pone.0290330.s002.xlsx]

## Sheet: Sheet1
Location	Trial Number	TrialPeriod	Species	Observers.x	Date.x	Trial Id.x	Noise.x	Predator.x	Approaches(0-5m).x	Approaches(5-10m).x	Approaches(10-20m).x	Approaches(20m+).x	Temp(Pre).x	Temp(Post).x	Humidity(Pre).x	Humidity(Post).x	Wind(Pre).x	Wind(Post).x	Cloud(Pre).x	Cloud(Post).x	Precip(Pre).x	Precip(Post).x	SPL(Pre).x	SPL(post).x	Notes.x	latency	chickadeecall	songs	gargle	highzee	contactcall	quankcall	bcchA	bcchB	bcchC	bcchD	tutiZ	tutiA	tutiD	tutiH	wbnuQ	d_per_cd	c_per_cd	b_per_cd	a_per_cd	z_per_cd	q_per_qc
vf01	1	during	bcch	AK SJ BB	2022-02-13T00:00:00Z	3	quiet	bcch	0	0	0	0	-0.1	-1.4	63.2	58.9	0.3	0.4	100	100	no	no	43.1	43.6	NA	600	0	0	0	NA	NA	NA	0	0	0	0	NA	NA	NA	NA	NA	NA	NA	NA	NA	NA	NA
vf01	1	post	bcch	AK SJ BB	2022-02-13T00:00:00Z	3	quiet	bcch	0	0	0	0	-0.1	-1.4	63.2	58.9	0.3	0.4	100	100	no	no	43.1	43.6	NA	300	0	0	0	NA	NA	NA	0	0	0	0	NA	NA	NA	NA	NA	NA	NA	NA	NA	NA	NA
vf01	1	pre	bcch	AK SJ BB	2022-02-13T00:00:00Z	3	quiet	bcch	0	0	0	0	-0.1	-1.4	63.2	58.9	0.3	0.4	100	100	no	no	43.1	43.6	NA	300	0	0	0	NA	NA	NA	0	0	0	0	NA	NA	NA	NA	NA	NA	NA	NA	NA	NA	NA
vf01	2	during	bcch	AK SJ BB	2022-01-30T00:00:00Z	17	quiet	nswo	13	5	1	0	-8.9	-7.8	45.9	37.9	0.3	0.4	0	0	no	no	37.6	47.8	NA	38.4	43	0	21	NA	NA	NA	86	31	17	89	NA	NA	NA	NA	NA	2.06977	0.395349	0.72093	2	NA	NA
vf01	2	post	bcch	AK SJ BB	2022-01-30T00:00:00Z	17	quiet	nswo	5	0	2	0	-8.9	-7.8	45.9	37.9	0.3	0.4	0	0	no	no	37.6	47.8	NA	45.23	19	0	0	NA	NA	NA	28	17	8	19	NA	NA	NA	NA	NA	1	0.421053	0.894737	1.47368	NA	NA
vf01	2	pre	bcch	AK SJ BB	2022-01-30T00:00:00Z	17	quiet	nswo	6	1	2	0	-8.9	-7.8	45.9	37.9	0.3	0.4	0	0	no	no	37.6	47.8	NA	53.08	12	0	0	NA	NA	NA	19	6	4	15	NA	NA	NA	NA	NA	1.25	0.333333	0.5	1.58333	NA	NA
vf01	3	during	bcch	AK SJ BB	2022-03-26T00:00:00Z	31	noise	bcch	0	0	0	0	9.8	11.7	60.5	53	0	0.4	0	40	no	no	43.5	35	NA	600	0	0	0	NA	NA	NA	0	0	0	0	NA	NA	NA	NA	NA	NA	NA	NA	NA	NA	NA
vf01	3	post	bcch	AK SJ BB	2022-03-26T00:00:00Z	31	noise	bcch	0	0	0	0	9.8	11.7	60.5	53	0	0.4	0	40	no	no	43.5	35	NA	300	0	0	0	NA	NA	NA	0	0	0	0	NA	NA	NA	NA	NA	NA	NA	NA	NA	NA	NA
vf01	3	pre	bcch	AK SJ BB	2022-03-26T00:00:00Z	31	noise	bcch	0	0	0	0	9.8	11.7	60.5	53	0	0.4	0	40	no	no	43.5	35	NA	300	0	0	0	NA	NA	NA	0	0	0	0	NA	NA	NA	NA	NA	NA	NA	NA	NA	NA	NA
vf01	4	during	bcch	AK SJ BB	2022-04-02T00:00:00Z	45	noise	nswo	0	0	0	0	10.6	11.4	35.2	32.6	0.9	0.5	0	0	no	no	43.1	41.2	NA	300	0	0	0	NA	NA	NA	0	0	0	0	NA	NA	NA	NA	NA	NA	NA	NA	NA	NA	NA
vf01	4	post	bcch	AK SJ BB	2022-04-02T00:00:00Z	45	noise	nswo	0	0	0	0	10.6	11.4	35.2	32.6	0.9	0.5	0	0	no	no	43.1	41.2	NA	600	0	0	0	NA	NA	NA	0	0	0	0	NA	NA	NA	NA	NA	NA	NA	NA	NA	NA	NA
vf01	4	pre	bcch	AK SJ BB	2022-04-02T00:00:00Z	45	noise	nswo	0	0	0	0	10.6	11.4	35.2	32.6	0.9	0.5	0	0	no	no	43.1	41.2	NA	300	0	0	0	NA	NA	NA	0	0	0	0	NA	NA	NA	NA	NA	NA	NA	NA	NA	NA	NA
vf01	1	during	tuti	AK SJ BB	2022-02-13T00:00:00Z	3	quiet	bcch	0	0	0	0	-0.1	-1.4	63.2	58.9	0.3	0.4	100	100	no	no	43.1	43.6	NA	600	0	0	NA	0	NA	NA	NA	NA	NA	NA	0	0	0	0	NA	NA	NA	NA	NA	NA	NA
vf01	1	post	tuti	AK SJ BB	2022-02-13T00:00:00Z	3	quiet	bcch	0	0	0	0	-0.1	-1.4	63.2	58.9	0.3	0.4	100	100	no	no	43.1	43.6	NA	300	0	0	NA	0	NA	NA	NA	NA	NA	NA	0	0	0	0	NA	NA	NA	NA	NA	NA	NA
vf01	1	pre	tuti	AK SJ BB	2022-02-13T00:00:00Z	3	quiet	bcch	1	0	0	0	-0.1	-1.4	63.2	58.9	0.3	0.4	100	100	no	no	43.1	43.6	NA	300	0	0	NA	0	NA	NA	NA	NA	NA	NA	0	0	0	0	NA	NA	NA	NA	NA	NA	NA
vf01	2	during	tuti	AK SJ BB	2022-01-30T00:00:00Z	17	quiet	nswo	27	3	1	0	-8.9	-7.8	45.9	37.9	0.3	0.4	0	0	no	no	37.6	47.8	NA	136.1	65	0	NA	0	NA	NA	NA	NA	NA	NA	15	7	177	0	NA	2.72308	NA	NA	0.107692	0.230769	NA
vf01	2	post	tuti	AK SJ BB	2022-01-30T00:00:00Z	17	quiet	nswo	11	2	0	0	-8.9	-7.8	45.9	37.9	0.3	0.4	0	0	no	no	37.6	47.8	NA	0.93	9	0	NA	1	NA	NA	NA	NA	NA	NA	0	0	17	0	NA	1.88889	NA	NA	0	0	NA
vf01	2	pre	tuti	AK SJ BB	2022-01-30T00:00:00Z	17	quiet	nswo	4	2	0	0	-8.9	-7.8	45.9	37.9	0.3	0.4	0	0	no	no	37.6	47.8	NA	300	0	0	NA	0	NA	NA	NA	NA	NA	NA	0	0	0	0	NA	NA	NA	NA	NA	NA	NA
vf01	3	during	tuti	AK SJ BB	2022-03-26T00:00:00Z	31	noise	bcch	0	0	0	0	9.8	11.7	60.5	53	0	0.4	0	40	no	no	43.5	35	NA	600	0	0	NA	0	NA	NA	NA	NA	NA	NA	0	0	0	0	NA	NA	NA	NA	NA	NA	NA
vf01	3	post	tuti	AK SJ BB	2022-03-26T00:00:00Z	31	noise	bcch	0	0	0	0	9.8	11.7	60.5	53	0	0.4	0	40	no	no	43.5	35	NA	300	0	0	NA	0	NA	NA	NA	NA	NA	NA	0	0	0	0	NA	NA	NA	NA	NA	NA	NA
vf01	3	pre	tuti	AK SJ BB	2022-03-26T00:00:00Z	31	noise	bcch	0	0	0	0	9.8	11.7	60.5	53	0	0.4	0	40	no	no	43.5	35	NA	300	0	0	NA	0	NA	NA	NA	NA	NA	NA	0	0	0	0	NA	NA	NA	NA	NA	NA	NA
vf01	4	during	tuti	AK SJ BB	2022-04-02T00:00:00Z	45	noise	nswo	0	0	0	0	10.6	11.4	35.2	32.6	0.9	0.5	0	0	no	no	43.1	41.2	NA	300	0	0	NA	0	NA	NA	NA	NA	NA	NA	0	0	0	0	NA	NA	NA	NA	NA	NA	NA
vf01	4	post	tuti	AK SJ BB	2022-04-02T00:00:00Z	45	noise	nswo	0	0	0	0	10.6	11.4	35.2	32.6	0.9	0.5	0	0	no	no	43.1	41.2	NA	600	0	0	NA	0	NA	NA	NA	NA	NA	NA	0	0	0	0	NA	NA	NA	NA	NA	NA	NA
vf01	4	pre	tuti	AK SJ BB	2022-04-02T00:00:00Z	45	noise	nswo	0	0	0	0	10.6	11.4	35.2	32.6	0.9	0.5	0	0	no	no	43.1	41.2	NA	300	0	0	NA	0	NA	NA	NA	NA	NA	NA	0	0	0	0	NA	NA	NA	NA	NA	NA	NA
vf01	1	during	wbnu	AK SJ BB	2022-02-13T00:00:00Z	3	quiet	bcch	5	2	0	0	-0.1	-1.4	63.2	58.9	0.3	0.4	100	100	no	no	43.1	43.6	NA	22.13	NA	0	NA	NA	62	4	NA	NA	NA	NA	NA	NA	NA	NA	3	NA	NA	NA	NA	NA	0.75
vf01	1	post	wbnu	AK SJ BB	2022-02-13T00:00:00Z	3	quiet	bcch	6	5	0	0	-0.1	-1.4	63.2	58.9	0.3	0.4	100	100	no	no	43.1	43.6	NA	0.56	NA	0	NA	NA	159	2	NA	NA	NA	NA	NA	NA	NA	NA	2	NA	NA	NA	NA	NA	1
vf01	1	pre	wbnu	AK SJ BB	2022-02-13T00:00:00Z	3	quiet	bcch	6	3	0	0	-0.1	-1.4	63.2	58.9	0.3	0.4	100	100	no	no	43.1	43.6	NA	0.41	NA	0	NA	NA	214	2	NA	NA	NA	NA	NA	NA	NA	NA	2	NA	NA	NA	NA	NA	1
vf01	2	during	wbnu	AK SJ BB	2022-01-30T00:00:00Z	17	quiet	nswo	5	2	1	1	-8.9	-7.8	45.9	37.9	0.3	0.4	0	0	no	no	37.6	47.8	NA	40.75	NA	0	NA	NA	5	95	NA	NA	NA	NA	NA	NA	NA	NA	213	NA	NA	NA	NA	NA	2.24211
vf01	2	post	wbnu	AK SJ BB	2022-01-30T00:00:00Z	17	quiet	nswo	5	2	1	0	-8.9	-7.8	45.9	37.9	0.3	0.4	0	0	no	no	37.6	47.8	NA	0.43	NA	0	NA	NA	71	8	NA	NA	NA	NA	NA	NA	NA	NA	8	NA	NA	NA	NA	NA	1
vf01	2	pre	wbnu	AK SJ BB	2022-01-30T00:00:00Z	17	quiet	nswo	3	3	1	0	-8.9	-7.8	45.9	37.9	0.3	0.4	0	0	no	no	37.6	47.8	NA	15.08	NA	0	NA	NA	9	13	NA	NA	NA	NA	NA	NA	NA	NA	29	NA	NA	NA	NA	NA	2.23077
vf01	3	during	wbnu	AK SJ BB	2022-03-26T00:00:00Z	31	noise	bcch	3	5	0	0	9.8	11.7	60.5	53	0	0.4	0	40	no	no	43.5	35	NA	386.39	NA	0	NA	NA	35	3	NA	NA	NA	NA	NA	NA	NA	NA	5	NA	NA	NA	NA	NA	1.66667
vf01	3	post	wbnu	AK SJ BB	2022-03-26T00:00:00Z	31	noise	bcch	4	3	0	0	9.8	11.7	60.5	53	0	0.4	0	40	no	no	43.5	35	NA	52.13	NA	0	NA	NA	127	6	NA	NA	NA	NA	NA	NA	NA	NA	8	NA	NA	NA	NA	NA	1.33333
vf01	3	pre	wbnu	AK SJ BB	2022-03-26T00:00:00Z	31	noise	bcch	2	2	0	0	9.8	11.7	60.5	53	0	0.4	0	40	no	no	43.5	35	NA	56.99	NA	0	NA	NA	1	2	NA	NA	NA	NA	NA	NA	NA	NA	2	NA	NA	NA	NA	NA	1
vf01	4	during	wbnu	AK SJ BB	2022-04-02T00:00:00Z	45	noise	nswo	10	12	0	0	10.6	11.4	35.2	32.6	0.9	0.5	0	0	no	no	43.1	41.2	NA	47.97	NA	0	NA	NA	86	19	NA	NA	NA	NA	NA	NA	NA	NA	56	NA	NA	NA	NA	NA	2.94737
vf01	4	post	wbnu	AK SJ BB	2022-04-02T00:00:00Z	45	noise	nswo	2	3	0	0	10.6	11.4	35.2	32.6	0.9	0.5	0	0	no	no	43.1	41.2	NA	32.69	NA	0	NA	NA	108	60	NA	NA	NA	NA	NA	NA	NA	NA	73	NA	NA	NA	NA	NA	1.21667
vf01	4	pre	wbnu	AK SJ BB	2022-04-02T00:00:00Z	45	noise	nswo	2	2	0	0	10.6	11.4	35.2	32.6	0.9	0.5	0	0	no	no	43.1	41.2	NA	57.87	NA	0	NA	NA	6	0	NA	NA	NA	NA	NA	NA	NA	NA	0	NA	NA	NA	NA	NA	NA
vf02	1	during	bcch	MF BB JG	2021-11-20T00:00:00Z	2	noise	bcch	19	10	5	0	3	6.2	75.8	55.2	0	0.3	0	0	no	no	40	40.9	NA	9.77	62	0	0	NA	NA	NA	21	14	19	196	NA	NA	NA	NA	NA	3.16129	0.306452	0.225806	0.33871	NA	NA
vf02	1	post	bcch	MF BB JG	2021-11-20T00:00:00Z	2	noise	bcch	13	2	1	0	3	6.2	75.8	55.2	0	0.3	0	0	no	no	40	40.9	NA	76.71	11	0	0	NA	NA	NA	6	0	12	25	NA	NA	NA	NA	NA	2.27273	1.09091	0	0.545455	NA	NA
vf02	1	pre	bcch	MF BB JG	2021-11-20T00:00:00Z	2	noise	bcch	3	0	0	0	3	6.2	75.8	55.2	0	0.3	0	0	no	no	40	40.9	rugby match at fields throughout, plane overhead during trial, hawk calls during trial	10.72	4	0	0	NA	NA	NA	4	5	0	9	NA	NA	NA	NA	NA	2.25	0	1.25	1	NA	NA
vf02	2	during	bcch	JG SJ BB	2022-02-06T00:00:00Z	16	quiet	bcch	8	0	0	0	-5.3	-5.1	39.2	43.1	0.5	0.3	0	20	no	no	36.7	39.5	NA	19.27	33	0	4	NA	NA	NA	18	121	54	24	NA	NA	NA	NA	NA	0.727273	1.63636	3.66667	0.545455	NA	NA
vf02	2	post	bcch	JG SJ BB	2022-02-06T00:00:00Z	16	quiet	bcch	4	1	0	0	-5.3	-5.1	39.2	43.1	0.5	0.3	0	20	no	no	36.7	39.5	NA	115.4	1	0	0	NA	NA	NA	2	0	0	3	NA	NA	NA	NA	NA	3	0	0	2	NA	NA
vf02	2	pre	bcch	JG SJ BB	2022-02-06T00:00:00Z	16	quiet	bcch	1	0	0	0	-5.3	-5.1	39.2	43.1	0.5	0.3	0	20	no	no	36.7	39.5	NA	300	0	0	0	NA	NA	NA	0	0	0	0	NA	NA	NA	NA	NA	NA	NA	NA	NA	NA	NA
vf02	3	during	bcch	TC MF BB	2022-03-28T00:00:00Z	30	noise	nswo	0	0	0	0	-4.5	-1.7	40.9	32.1	1.5	0.9	80	80	no	no	46.3	45.2	NA	600	0	0	0	NA	NA	NA	0	0	0	0	NA	NA	NA	NA	NA	NA	NA	NA	NA	NA	NA
vf02	3	post	bcch	TC MF BB	2022-03-28T00:00:00Z	30	noise	nswo	0	0	0	0	-4.5	-1.7	40.9	32.1	1.5	0.9	80	80	no	no	46.3	45.2	NA	300	0	0	0	NA	NA	NA	0	0	0	0	NA	NA	NA	NA	NA	NA	NA	NA	NA	NA	NA
vf02	3	pre	bcch	TC MF BB	2022-03-28T00:00:00Z	30	noise	nswo	0	0	0	0	-4.5	-1.7	40.9	32.1	1.5	0.9	80	80	no	no	46.3	45.2	NA	300	0	0	0	NA	NA	NA	0	0	0	0	NA	NA	NA	NA	NA	NA	NA	NA	NA	NA	NA
vf02	4	during	bcch	TC MF BB	2022-04-04T00:00:00Z	44	quiet	nswo	21	8	0	0	9.2	8.3	49.2	49.7	NA	NA	30	30	no	no	41.6	47.4	NA	284.6	2	0	1	NA	NA	NA	8	2	0	0	NA	NA	NA	NA	NA	0	0	1	4	NA	NA
vf02	4	post	bcch	TC MF BB	2022-04-04T00:00:00Z	44	quiet	nswo	7	5	0	0	9.2	8.3	49.2	49.7	NA	NA	30	30	no	no	41.6	47.4	NA	4.7	1	1	0	NA	NA	NA	0	6	0	0	NA	NA	NA	NA	NA	0	0	6	0	NA	NA
vf02	4	pre	bcch	TC MF BB	2022-04-04T00:00:00Z	44	quiet	nswo	9	2	0	0	9.2	8.3	49.2	49.7	NA	NA	30	30	no	no	41.6	47.4	no wind reading	104.3	1	0	0	NA	NA	NA	4	0	0	0	NA	NA	NA	NA	NA	0	0	0	4	NA	NA
vf02	1	during	tuti	MF BB JG	2021-11-20T00:00:00Z	2	noise	bcch	4	0	0	0	3	6.2	75.8	55.2	0	0.3	0	0	no	no	40	40.9	NA	38.68	147	0	NA	24	NA	NA	NA	NA	NA	NA	215	124	46	2	NA	0.312925	NA	NA	0.843537	1.46259	NA
vf02	1	post	tuti	MF BB JG	2021-11-20T00:00:00Z	2	noise	bcch	1	0	0	0	3	6.2	75.8	55.2	0	0.3	0	0	no	no	40	40.9	NA	300	0	0	NA	0	NA	NA	NA	NA	NA	NA	0	0	0	0	NA	NA	NA	NA	NA	NA	NA
vf02	1	pre	tuti	MF BB JG	2021-11-20T00:00:00Z	2	noise	bcch	0	0	0	0	3	6.2	75.8	55.2	0	0.3	0	0	no	no	40	40.9	NA	300	0	0	NA	0	NA	NA	NA	NA	NA	NA	0	0	0	0	NA	NA	NA	NA	NA	NA	NA
vf02	2	during	tuti	JG SJ BB	2022-02-06T00:00:00Z	16	quiet	bcch	0	0	0	0	-5.3	-5.1	39.2	43.1	0.5	0.3	0	20	no	no	36.7	39.5	NA	600	0	0	NA	0	NA	NA	NA	NA	NA	NA	0	0	0	0	NA	NA	NA	NA	NA	NA	NA
vf02	2	post	tuti	JG SJ BB	2022-02-06T00:00:00Z	16	quiet	bcch	0	0	0	0	-5.3	-5.1	39.2	43.1	0.5	0.3	0	20	no	no	36.7	39.5	NA	300	0	0	NA	0	NA	NA	NA	NA	NA	NA	0	0	0	0	NA	NA	NA	NA	NA	NA	NA
vf02	2	pre	tuti	JG SJ BB	2022-02-06T00:00:00Z	16	quiet	bcch	6	2	0	0	-5.3	-5.1	39.2	43.1	0.5	0.3	0	20	no	no	36.7	39.5	NA	300	0	0	NA	0	NA	NA	NA	NA	NA	NA	0	0	0	0	NA	NA	NA	NA	NA	NA	NA
vf02	3	during	tuti	TC MF BB	2022-03-28T00:00:00Z	30	noise	nswo	0	0	0	0	-4.5	-1.7	40.9	32.1	1.5	0.9	80	80	no	no	46.3	45.2	NA	600	0	0	NA	0	NA	NA	NA	NA	NA	NA	0	0	0	0	NA	NA	NA	NA	NA	NA	NA
vf02	3	post	tuti	TC MF BB	2022-03-28T00:00:00Z	30	noise	nswo	0	0	0	0	-4.5	-1.7	40.9	32.1	1.5	0.9	80	80	no	no	46.3	45.2	NA	300	0	0	NA	0	NA	NA	NA	NA	NA	NA	0	0	0	0	NA	NA	NA	NA	NA	NA	NA
vf02	3	pre	tuti	TC MF BB	2022-03-28T00:00:00Z	30	noise	nswo	0	0	0	0	-4.5	-1.7	40.9	32.1	1.5	0.9	80	80	no	no	46.3	45.2	NA	300	0	0	NA	0	NA	NA	NA	NA	NA	NA	0	0	0	0	NA	NA	NA	NA	NA	NA	NA
vf02	4	during	tuti	TC MF BB	2022-04-04T00:00:00Z	44	quiet	nswo	0	0	0	0	9.2	8.3	49.2	49.7	NA	NA	30	30	no	no	41.6	47.4	NA	166.6	2	0	NA	0	NA	NA	NA	NA	NA	NA	4	0	0	0	NA	0	NA	NA	0	2	NA
vf02	4	post	tuti	TC MF BB	2022-04-04T00:00:00Z	44	quiet	nswo	0	0	0	0	9.2	8.3	49.2	49.7	NA	NA	30	30	no	no	41.6	47.4	NA	115.4	2	0	NA	0	NA	NA	NA	NA	NA	NA	0	1	5	0	NA	2.5	NA	NA	0.5	0	NA
vf02	4	pre	tuti	TC MF BB	2022-04-04T00:00:00Z	44	quiet	nswo	0	0	0	0	9.2	8.3	49.2	49.7	NA	NA	30	30	no	no	41.6	47.4	NA	58.17	56	0	NA	0	NA	NA	NA	NA	NA	NA	112	0	0	0	NA	0	NA	NA	0	2	NA
vf02	1	during	wbnu	MF BB JG	2021-11-20T00:00:00Z	2	noise	bcch	1	3	0	0	3	6.2	75.8	55.2	0	0.3	0	0	no	no	40	40.9	NA	98.72	NA	0	NA	NA	12	52	NA	NA	NA	NA	NA	NA	NA	NA	82	NA	NA	NA	NA	NA	1.57692
vf02	1	post	wbnu	MF BB JG	2021-11-20T00:00:00Z	2	noise	bcch	0	2	0	0	3	6.2	75.8	55.2	0	0.3	0	0	no	no	40	40.9	NA	9.63	NA	0	NA	NA	18	3	NA	NA	NA	NA	NA	NA	NA	NA	4	NA	NA	NA	NA	NA	1.33333
vf02	1	pre	wbnu	MF BB JG	2021-11-20T00:00:00Z	2	noise	bcch	1	0	1	0	3	6.2	75.8	55.2	0	0.3	0	0	no	no	40	40.9	NA	2.72	NA	0	NA	NA	5	3	NA	NA	NA	NA	NA	NA	NA	NA	3	NA	NA	NA	NA	NA	1
vf02	2	during	wbnu	JG SJ BB	2022-02-06T00:00:00Z	16	quiet	bcch	10	1	0	0	-5.3	-5.1	39.2	43.1	0.5	0.3	0	20	no	no	36.7	39.5	NA	107.7	NA	0	NA	NA	20	29	NA	NA	NA	NA	NA	NA	NA	NA	55	NA	NA	NA	NA	NA	1.89655
vf02	2	post	wbnu	JG SJ BB	2022-02-06T00:00:00Z	16	quiet	bcch	14	6	0	0	-5.3	-5.1	39.2	43.1	0.5	0.3	0	20	no	no	36.7	39.5	NA	0.17	NA	0	NA	NA	72	14	NA	NA	NA	NA	NA	NA	NA	NA	13	NA	NA	NA	NA	NA	0.928571
vf02	2	pre	wbnu	JG SJ BB	2022-02-06T00:00:00Z	16	quiet	bcch	7	2	0	0	-5.3	-5.1	39.2	43.1	0.5	0.3	0	20	no	no	36.7	39.5	NA	8.81	NA	0	NA	NA	4	1	NA	NA	NA	NA	NA	NA	NA	NA	2	NA	NA	NA	NA	NA	2
vf02	3	during	wbnu	TC MF BB	2022-03-28T00:00:00Z	30	noise	nswo	0	0	0	0	-4.5	-1.7	40.9	32.1	1.5	0.9	80	80	no	no	46.3	45.2	NA	600	NA	0	NA	NA	0	0	NA	NA	NA	NA	NA	NA	NA	NA	0	NA	NA	NA	NA	NA	NA
vf02	3	post	wbnu	TC MF BB	2022-03-28T00:00:00Z	30	noise	nswo	0	0	0	0	-4.5	-1.7	40.9	32.1	1.5	0.9	80	80	no	no	46.3	45.2	NA	300	NA	0	NA	NA	0	0	NA	NA	NA	NA	NA	NA	NA	NA	0	NA	NA	NA	NA	NA	NA
vf02	3	pre	wbnu	TC MF BB	2022-03-28T00:00:00Z	30	noise	nswo	4	3	0	0	-4.5	-1.7	40.9	32.1	1.5	0.9	80	80	no	no	46.3	45.2	NA	49.27	NA	0	NA	NA	4	5	NA	NA	NA	NA	NA	NA	NA	NA	16	NA	NA	NA	NA	NA	3.2
vf02	4	during	wbnu	TC MF BB	2022-04-04T00:00:00Z	44	quiet	nswo	0	0	0	0	9.2	8.3	49.2	49.7	NA	NA	30	30	no	no	41.6	47.4	NA	600	NA	0	NA	NA	0	0	NA	NA	NA	NA	NA	NA	NA	NA	0	NA	NA	NA	NA	NA	NA
vf02	4	post	wbnu	TC MF BB	2022-04-04T00:00:00Z	44	quiet	nswo	0	0	0	0	9.2	8.3	49.2	49.7	NA	NA	30	30	no	no	41.6	47.4	NA	300	NA	0	NA	NA	0	0	NA	NA	NA	NA	NA	NA	NA	NA	0	NA	NA	NA	NA	NA	NA
vf02	4	pre	wbnu	TC MF BB	2022-04-04T00:00:00Z	44	quiet	nswo	0	0	0	0	9.2	8.3	49.2	49.7	NA	NA	30	30	no	no	41.6	47.4	NA	300	NA	0	NA	NA	0	0	NA	NA	NA	NA	NA	NA	NA	NA	0	NA	NA	NA	NA	NA	NA
vf03	1	during	bcch	TC MF MG	2022-01-28T00:00:00Z	9	quiet	bcch	25	15	0	0	1.8	1.2	54	85	0	0	100	100	yes	yes	43.1	42.1	NA	0.68	60	0	0	NA	NA	NA	44	68	56	138	NA	NA	NA	NA	NA	2.3	0.933333	1.13333	0.733333	NA	NA
vf03	1	post	bcch	TC MF MG	2022-01-28T00:00:00Z	9	quiet	bcch	13	5	0	0	1.8	1.2	54	85	0	0	100	100	yes	yes	43.1	42.1	NA	16.69	4	0	0	NA	NA	NA	9	1	0	2	NA	NA	NA	NA	NA	0.5	0	0.25	2.25	NA	NA
vf03	1	pre	bcch	TC MF MG	2022-01-28T00:00:00Z	9	quiet	bcch	14	10	0	0	1.8	1.2	54	85	0	0	100	100	yes	yes	43.1	42.1	NA	8.1	32	0	0	NA	NA	NA	35	29	16	94	NA	NA	NA	NA	NA	2.9375	0.5	0.90625	1.09375	NA	NA
vf03	2	during	bcch	TC MF MG	2022-02-12T00:00:00Z	23	noise	nswo	5	12	0	0	9.2	9.2	55.2	56.3	0	0	100	100	no	yes	38.8	40.1	NA	372.94	97	0	0	NA	NA	NA	188	102	100	283	NA	NA	NA	NA	NA	2.91753	1.03093	1.05155	1.93814	NA	NA
vf03	2	post	bcch	TC MF MG	2022-02-12T00:00:00Z	23	noise	nswo	20	15	0	0	9.2	9.2	55.2	56.3	0	0	100	100	no	yes	38.8	40.1	NA	3.15	70	0	0	NA	NA	NA	102	38	16	199	NA	NA	NA	NA	NA	2.84286	0.228571	0.542857	1.45714	NA	NA
vf03	2	pre	bcch	TC MF MG	2022-02-12T00:00:00Z	23	noise	nswo	16	6	0	0	9.2	9.2	55.2	56.3	0	0	100	100	no	yes	38.8	40.1	NA	29.42	1	0	0	NA	NA	NA	0	0	5	0	NA	NA	NA	NA	NA	0	5	0	0	NA	NA
vf03	3	during	bcch	TC MF MG	2022-02-27T00:00:00Z	37	noise	bcch	47	32	0	0	3.1	4	41.2	36.9	0.7	0.5	0	0	no	no	36.8	37.8	NA	91.05	21	0	1	NA	NA	NA	26	62	0	0	NA	NA	NA	NA	NA	0	0	2.95238	1.2381	NA	NA
vf03	3	post	bcch	TC MF MG	2022-02-27T00:00:00Z	37	noise	bcch	36	4	0	0	3.1	4	41.2	36.9	0.7	0.5	0	0	no	no	36.8	37.8	NA	32.89	2	0	15	NA	NA	NA	0	0	0	0	NA	NA	NA	NA	NA	0	0	0	0	NA	NA
vf03	3	pre	bcch	TC MF MG	2022-02-27T00:00:00Z	37	noise	bcch	7	7	0	0	3.1	4	41.2	36.9	0.7	0.5	0	0	no	no	36.8	37.8	NA	48.22	4	0	0	NA	NA	NA	19	3	0	0	NA	NA	NA	NA	NA	0	0	0.75	4.75	NA	NA
vf03	4	during	bcch	TC MF MG	2022-03-25T00:00:00Z	51	quiet	nswo	43	27	0	0	9	9.2	87.1	82.4	0	0.3	100	60	no	no	41.2	39.8	NA	72.38	110	0	7	NA	NA	NA	267	89	21	182	NA	NA	NA	NA	NA	1.65455	0.190909	0.809091	2.42727	NA	NA
vf03	4	post	bcch	TC MF MG	2022-03-25T00:00:00Z	51	quiet	nswo	31	12	0	0	9	9.2	87.1	82.4	0	0.3	100	60	no	no	41.2	39.8	NA	36.19	6	0	2	NA	NA	NA	7	3	4	9	NA	NA	NA	NA	NA	1.5	0.666667	0.5	1.16667	NA	NA
vf03	4	pre	bcch	TC MF MG	2022-03-25T00:00:00Z	51	quiet	nswo	13	7	0	0	9	9.2	87.1	82.4	0	0.3	100	60	no	no	41.2	39.8	NA	201.2	1	0	0	NA	NA	NA	0	0	4	0	NA	NA	NA	NA	NA	0	4	0	0	NA	NA
vf03	1	during	tuti	TC MF MG	2022-01-28T00:00:00Z	9	quiet	bcch	8	8	0	0	1.8	1.2	54	85	0	0	100	100	yes	yes	43.1	42.1	NA	95.04	3	0	NA	0	NA	NA	NA	NA	NA	NA	3	2	3	1	NA	1	NA	NA	0.666667	1	NA
vf03	1	post	tuti	TC MF MG	2022-01-28T00:00:00Z	9	quiet	bcch	5	2	0	0	1.8	1.2	54	85	0	0	100	100	yes	yes	43.1	42.1	NA	28.69	8	0	NA	0	NA	NA	NA	NA	NA	NA	0	8	14	0	NA	1.75	NA	NA	1	0	NA
vf03	1	pre	tuti	TC MF MG	2022-01-28T00:00:00Z	9	quiet	bcch	4	3	2	1	1.8	1.2	54	85	0	0	100	100	yes	yes	43.1	42.1	NA	300	0	0	NA	0	NA	NA	NA	NA	NA	NA	0	0	0	0	NA	NA	NA	NA	NA	NA	NA
vf03	2	during	tuti	TC MF MG	2022-02-12T00:00:00Z	23	noise	nswo	1	4	0	0	9.2	9.2	55.2	56.3	0	0	100	100	no	yes	38.8	40.1	NA	35.07	3	0	NA	1	NA	NA	NA	NA	NA	NA	12	1	1	0	NA	0.333333	NA	NA	0.333333	4	NA
vf03	2	post	tuti	TC MF MG	2022-02-12T00:00:00Z	23	noise	nswo	3	3	0	0	9.2	9.2	55.2	56.3	0	0	100	100	no	yes	38.8	40.1	NA	37.81	23	0	NA	1	NA	NA	NA	NA	NA	NA	66	12	64	0	NA	2.78261	NA	NA	0.521739	2.86957	NA
vf03	2	pre	tuti	TC MF MG	2022-02-12T00:00:00Z	23	noise	nswo	11	4	0	0	9.2	9.2	55.2	56.3	0	0	100	100	no	yes	38.8	40.1	NA	300	0	0	NA	0	NA	NA	NA	NA	NA	NA	0	0	0	0	NA	NA	NA	NA	NA	NA	NA
vf03	3	during	tuti	TC MF MG	2022-02-27T00:00:00Z	37	noise	bcch	8	6	0	0	3.1	4	41.2	36.9	0.7	0.5	0	0	no	no	36.8	37.8	NA	87.58	3	4	NA	5	NA	NA	NA	NA	NA	NA	3	0	0	0	NA	0	NA	NA	0	1	NA
vf03	3	post	tuti	TC MF MG	2022-02-27T00:00:00Z	37	noise	bcch	30	8	0	0	3.1	4	41.2	36.9	0.7	0.5	0	0	no	no	36.8	37.8	NA	70.53	4	2	NA	4	NA	NA	NA	NA	NA	NA	3	3	6	0	NA	1.5	NA	NA	0.75	0.75	NA
vf03	3	pre	tuti	TC MF MG	2022-02-27T00:00:00Z	37	noise	bcch	0	0	0	0	3.1	4	41.2	36.9	0.7	0.5	0	0	no	no	36.8	37.8	NA	300	0	0	NA	0	NA	NA	NA	NA	NA	NA	0	0	0	0	NA	NA	NA	NA	NA	NA	NA
vf03	4	during	tuti	TC MF MG	2022-03-25T00:00:00Z	51	quiet	nswo	27	20	0	0	9	9.2	87.1	82.4	0	0.3	100	60	no	no	41.2	39.8	NA	19.52	132	0	NA	0	NA	NA	NA	NA	NA	NA	13	10	304	0	NA	2.30303	NA	NA	0.0757576	0.0984848	NA
vf03	4	post	tuti	TC MF MG	2022-03-25T00:00:00Z	51	quiet	nswo	20	11	0	0	9	9.2	87.1	82.4	0	0.3	100	60	no	no	41.2	39.8	NA	300	0	0	NA	0	NA	NA	NA	NA	NA	NA	0	0	0	0	NA	NA	NA	NA	NA	NA	NA
vf03	4	pre	tuti	TC MF MG	2022-03-25T00:00:00Z	51	quiet	nswo	18	14	0	0	9	9.2	87.1	82.4	0	0.3	100	60	no	no	41.2	39.8	NA	82.57	19	0	NA	0	NA	NA	NA	NA	NA	NA	11	16	50	0	NA	2.63158	NA	NA	0.842105	0.578947	NA
vf03	1	during	wbnu	TC MF MG	2022-01-28T00:00:00Z	9	quiet	bcch	0	0	0	0	1.8	1.2	54	85	0	0	100	100	yes	yes	43.1	42.1	NA	600	NA	0	NA	NA	0	0	NA	NA	NA	NA	NA	NA	NA	NA	0	NA	NA	NA	NA	NA	NA
vf03	1	post	wbnu	TC MF MG	2022-01-28T00:00:00Z	9	quiet	bcch	0	0	0	0	1.8	1.2	54	85	0	0	100	100	yes	yes	43.1	42.1	NA	300	NA	0	NA	NA	0	0	NA	NA	NA	NA	NA	NA	NA	NA	0	NA	NA	NA	NA	NA	NA
vf03	1	pre	wbnu	TC MF MG	2022-01-28T00:00:00Z	9	quiet	bcch	0	0	0	0	1.8	1.2	54	85	0	0	100	100	yes	yes	43.1	42.1	NA	300	NA	0	NA	NA	0	0	NA	NA	NA	NA	NA	NA	NA	NA	0	NA	NA	NA	NA	NA	NA
vf03	2	during	wbnu	TC MF MG	2022-02-12T00:00:00Z	23	noise	nswo	0	0	0	0	9.2	9.2	55.2	56.3	0	0	100	100	no	yes	38.8	40.1	NA	4.06	NA	0	NA	NA	23	43	NA	NA	NA	NA	NA	NA	NA	NA	43	NA	NA	NA	NA	NA	1
vf03	2	post	wbnu	TC MF MG	2022-02-12T00:00:00Z	23	noise	nswo	0	1	0	0	9.2	9.2	55.2	56.3	0	0	100	100	no	yes	38.8	40.1	NA	1.99	NA	0	NA	NA	32	11	NA	NA	NA	NA	NA	NA	NA	NA	11	NA	NA	NA	NA	NA	1
vf03	2	pre	wbnu	TC MF MG	2022-02-12T00:00:00Z	23	noise	nswo	5	3	0	0	9.2	9.2	55.2	56.3	0	0	100	100	no	yes	38.8	40.1	NA	10.82	NA	0	NA	NA	46	2	NA	NA	NA	NA	NA	NA	NA	NA	2	NA	NA	NA	NA	NA	1
vf03	3	during	wbnu	TC MF MG	2022-02-27T00:00:00Z	37	noise	bcch	0	0	0	0	3.1	4	41.2	36.9	0.7	0.5	0	0	no	no	36.8	37.8	NA	600	NA	0	NA	NA	0	0	NA	NA	NA	NA	NA	NA	NA	NA	0	NA	NA	NA	NA	NA	NA
vf03	3	post	wbnu	TC MF MG	2022-02-27T00:00:00Z	37	noise	bcch	0	0	0	0	3.1	4	41.2	36.9	0.7	0.5	0	0	no	no	36.8	37.8	NA	300	NA	0	NA	NA	0	0	NA	NA	NA	NA	NA	NA	NA	NA	0	NA	NA	NA	NA	NA	NA
vf03	3	pre	wbnu	TC MF MG	2022-02-27T00:00:00Z	37	noise	bcch	0	0	0	0	3.1	4	41.2	36.9	0.7	0.5	0	0	no	no	36.8	37.8	NA	300	NA	0	NA	NA	0	0	NA	NA	NA	NA	NA	NA	NA	NA	0	NA	NA	NA	NA	NA	NA
vf03	4	during	wbnu	TC MF MG	2022-03-25T00:00:00Z	51	quiet	nswo	19	12	0	0	9	9.2	87.1	82.4	0	0.3	100	60	no	no	41.2	39.8	NA	53.04	NA	0	NA	NA	92	9	NA	NA	NA	NA	NA	NA	NA	NA	10	NA	NA	NA	NA	NA	1.11111
vf03	4	post	wbnu	TC MF MG	2022-03-25T00:00:00Z	51	quiet	nswo	5	3	0	0	9	9.2	87.1	82.4	0	0.3	100	60	no	no	41.2	39.8	NA	3.57	NA	0	NA	NA	94	3	NA	NA	NA	NA	NA	NA	NA	NA	4	NA	NA	NA	NA	NA	1.33333
vf03	4	pre	wbnu	TC MF MG	2022-03-25T00:00:00Z	51	quiet	nswo	6	6	0	0	9	9.2	87.1	82.4	0	0.3	100	60	no	no	41.2	39.8	NA	60.21	NA	0	NA	NA	106	3	NA	NA	NA	NA	NA	NA	NA	NA	4	NA	NA	NA	NA	NA	1.33333
vf04	1	during	bcch	AD JG MG	2022-01-25T00:00:00Z	7	noise	bcch	35	11	8	0	2.9	4.6	64.7	53	0	0	60	60	no	no	43	38.7	NA	82.72	43	0	19	NA	NA	NA	154	19	18	0	NA	NA	NA	NA	NA	0	0.418605	0.44186	3.5814	NA	NA
vf04	1	post	bcch	AD JG MG	2022-01-25T00:00:00Z	7	noise	bcch	21	10	4	2	2.9	4.6	64.7	53	0	0	60	60	no	no	43	38.7	NA	74.22	3	0	0	NA	NA	NA	7	1	0	2	NA	NA	NA	NA	NA	0.666667	0	0.333333	2.33333	NA	NA
vf04	1	pre	bcch	AD JG MG	2022-01-25T00:00:00Z	7	noise	bcch	4	0	0	0	2.9	4.6	64.7	53	0	0	60	60	no	no	43	38.7	NA	141.73	2	1	0	NA	NA	NA	7	2	0	0	NA	NA	NA	NA	NA	0	0	1	3.5	NA	NA
vf04	2	during	bcch	AD JG MG	2022-02-15T00:00:00Z	21	quiet	nswo	0	0	0	0	-7.3	-4.7	34.2	40.4	0	0	0	0	no	no	34	35.5	NA	9.9	9	0	0	NA	NA	NA	0	21	0	0	NA	NA	NA	NA	NA	0	0	2.33333	0	NA	NA
vf04	2	post	bcch	AD JG MG	2022-02-15T00:00:00Z	21	quiet	nswo	14	12	0	0	-7.3	-4.7	34.2	40.4	0	0	0	0	no	no	34	35.5	NA	22.5	37	0	0	NA	NA	NA	0	0	0	0	NA	NA	NA	NA	NA	0	0	0	0	NA	NA
vf04	2	pre	bcch	AD JG MG	2022-02-15T00:00:00Z	21	quiet	nswo	3	2	0	0	-7.3	-4.7	34.2	40.4	0	0	0	0	no	no	34	35.5	NA	300	0	0	0	NA	NA	NA	3	37	0	0	NA	NA	NA	NA	NA	NA	NA	NA	NA	NA	NA
vf04	3	during	bcch	AD JG MG	2022-02-22T00:00:00Z	35	quiet	bcch	13	16	0	0	7.5	7.8	67.8	75.4	0.5	0.7	100	100	no	no	40.1	41.9	NA	144.1	39	0	0	NA	NA	NA	27	25	0	99	NA	NA	NA	NA	NA	2.53846	0	0.641026	0.692308	NA	NA
vf04	3	post	bcch	AD JG MG	2022-02-22T00:00:00Z	35	quiet	bcch	5	3	0	0	7.5	7.8	67.8	75.4	0.5	0.7	100	100	no	no	40.1	41.9	NA	182.1	3	0	0	NA	NA	NA	0	3	2	3	NA	NA	NA	NA	NA	1	0.666667	1	0	NA	NA
vf04	3	pre	bcch	AD JG MG	2022-02-22T00:00:00Z	35	quiet	bcch	9	9	0	0	7.5	7.8	67.8	75.4	0.5	0.7	100	100	no	no	40.1	41.9	NA	259.5	3	0	0	NA	NA	NA	3	6	0	6	NA	NA	NA	NA	NA	2	0	2	1	NA	NA
vf04	4	during	bcch	AD JG MG	2022-03-22T00:00:00Z	49	noise	nswo	0	0	0	0	8	9	25.4	20.1	0.3	0.7	0	0	no	no	37.4	36.2	NA	600	4	0	0	NA	NA	NA	0	0	0	0	NA	NA	NA	NA	NA	0	0	0	0	NA	NA
vf04	4	post	bcch	AD JG MG	2022-03-22T00:00:00Z	49	noise	nswo	0	0	0	0	8	9	25.4	20.1	0.3	0.7	0	0	no	no	37.4	36.2	NA	300	0	0	0	NA	NA	NA	0	0	0	0	NA	NA	NA	NA	NA	NA	NA	NA	NA	NA	NA
vf04	4	pre	bcch	AD JG MG	2022-03-22T00:00:00Z	49	noise	nswo	2	5	0	0	8	9	25.4	20.1	0.3	0.7	0	0	no	no	37.4	36.2	NA	25.91	10	0	0	NA	NA	NA	3	30	0	0	NA	NA	NA	NA	NA	0	0	3	0.3	NA	NA
vf04	1	during	tuti	AD JG MG	2022-01-25T00:00:00Z	7	noise	bcch	1	0	0	0	2.9	4.6	64.7	53	0	0	60	60	no	no	43	38.7	NA	512.94	1	0	NA	0	NA	NA	NA	NA	NA	NA	1	1	0	0	NA	0	NA	NA	1	1	NA
vf04	1	post	tuti	AD JG MG	2022-01-25T00:00:00Z	7	noise	bcch	1	0	0	0	2.9	4.6	64.7	53	0	0	60	60	no	no	43	38.7	NA	0.4	2	0	NA	0	NA	NA	NA	NA	NA	NA	3	1	0	0	NA	0	NA	NA	0.5	1.5	NA
vf04	1	pre	tuti	AD JG MG	2022-01-25T00:00:00Z	7	noise	bcch	4	0	0	0	2.9	4.6	64.7	53	0	0	60	60	no	no	43	38.7	NA	600	0	0	NA	0	NA	NA	NA	NA	NA	NA	0	0	0	0	NA	NA	NA	NA	NA	NA	NA
vf04	2	during	tuti	AD JG MG	2022-02-15T00:00:00Z	21	quiet	nswo	0	1	0	0	-7.3	-4.7	34.2	40.4	0	0	0	0	no	no	34	35.5	NA	600	0	0	NA	0	NA	NA	NA	NA	NA	NA	0	0	0	0	NA	NA	NA	NA	NA	NA	NA
vf04	2	post	tuti	AD JG MG	2022-02-15T00:00:00Z	21	quiet	nswo	0	0	0	0	-7.3	-4.7	34.2	40.4	0	0	0	0	no	no	34	35.5	NA	300	0	0	NA	0	NA	NA	NA	NA	NA	NA	0	0	0	0	NA	NA	NA	NA	NA	NA	NA
vf04	2	pre	tuti	AD JG MG	2022-02-15T00:00:00Z	21	quiet	nswo	1	3	0	0	-7.3	-4.7	34.2	40.4	0	0	0	0	no	no	34	35.5	NA	300	0	0	NA	0	NA	NA	NA	NA	NA	NA	1	0	10	0	NA	NA	NA	NA	NA	NA	NA
vf04	3	during	tuti	AD JG MG	2022-02-22T00:00:00Z	35	quiet	bcch	0	0	0	0	7.5	7.8	67.8	75.4	0.5	0.7	100	100	no	no	40.1	41.9	NA	515.5	18	0	NA	0	NA	NA	NA	NA	NA	NA	2	34	0	0	NA	0	NA	NA	1.88889	0.111111	NA
vf04	3	post	tuti	AD JG MG	2022-02-22T00:00:00Z	35	quiet	bcch	3	3	0	0	7.5	7.8	67.8	75.4	0.5	0.7	100	100	no	no	40.1	41.9	NA	119.7	39	0	NA	0	NA	NA	NA	NA	NA	NA	6	76	57	0	NA	1.46154	NA	NA	1.94872	0.153846	NA
vf04	3	pre	tuti	AD JG MG	2022-02-22T00:00:00Z	35	quiet	bcch	0	0	0	0	7.5	7.8	67.8	75.4	0.5	0.7	100	100	no	no	40.1	41.9	NA	105.2	5	0	NA	0	NA	NA	NA	NA	NA	NA	1	9	7	0	NA	1.4	NA	NA	1.8	0.2	NA
vf04	4	during	tuti	AD JG MG	2022-03-22T00:00:00Z	49	noise	nswo	0	0	0	0	8	9	25.4	20.1	0.3	0.7	0	0	no	no	37.4	36.2	NA	600	0	0	NA	0	NA	NA	NA	NA	NA	NA	0	0	0	0	NA	NA	NA	NA	NA	NA	NA
vf04	4	post	tuti	AD JG MG	2022-03-22T00:00:00Z	49	noise	nswo	0	0	0	0	8	9	25.4	20.1	0.3	0.7	0	0	no	no	37.4	36.2	NA	300	0	0	NA	0	NA	NA	NA	NA	NA	NA	0	0	0	0	NA	NA	NA	NA	NA	NA	NA
vf04	4	pre	tuti	AD JG MG	2022-03-22T00:00:00Z	49	noise	nswo	0	0	0	0	8	9	25.4	20.1	0.3	0.7	0	0	no	no	37.4	36.2	NA	80.05	2	0	NA	0	NA	NA	NA	NA	NA	NA	1	0	10	0	NA	5	NA	NA	0	0.5	NA
vf04	1	during	wbnu	AD JG MG	2022-01-25T00:00:00Z	7	noise	bcch	20	10	1	0	2.9	4.6	64.7	53	0	0	60	60	no	no	43	38.7	NA	11.09	NA	0	NA	NA	88	1	NA	NA	NA	NA	NA	NA	NA	NA	8	NA	NA	NA	NA	NA	8
vf04	1	post	wbnu	AD JG MG	2022-01-25T00:00:00Z	7	noise	bcch	8	2	1	0	2.9	4.6	64.7	53	0	0	60	60	no	no	43	38.7	NA	3.91	NA	0	NA	NA	41	0	NA	NA	NA	NA	NA	NA	NA	NA	0	NA	NA	NA	NA	NA	NA
vf04	1	pre	wbnu	AD JG MG	2022-01-25T00:00:00Z	7	noise	bcch	6	2	3	0	2.9	4.6	64.7	53	0	0	60	60	no	no	43	38.7	NA	34.13	NA	0	NA	NA	43	1	NA	NA	NA	NA	NA	NA	NA	NA	1	NA	NA	NA	NA	NA	1
vf04	2	during	wbnu	AD JG MG	2022-02-15T00:00:00Z	21	quiet	nswo	0	2	0	0	-7.3	-4.7	34.2	40.4	0	0	0	0	no	no	34	35.5	NA	551	NA	12	NA	NA	79	6	NA	NA	NA	NA	NA	NA	NA	NA	2	NA	NA	NA	NA	NA	0.333333
vf04	2	post	wbnu	AD JG MG	2022-02-15T00:00:00Z	21	quiet	nswo	10	8	0	0	-7.3	-4.7	34.2	40.4	0	0	0	0	no	no	34	35.5	NA	0.12	NA	0	NA	NA	262	12	NA	NA	NA	NA	NA	NA	NA	NA	0	NA	NA	NA	NA	NA	0
vf04	2	pre	wbnu	AD JG MG	2022-02-15T00:00:00Z	21	quiet	nswo	0	0	0	0	-7.3	-4.7	34.2	40.4	0	0	0	0	no	no	34	35.5	NA	300	NA	0	NA	NA	0	0	NA	NA	NA	NA	NA	NA	NA	NA	2	NA	NA	NA	NA	NA	NA
vf04	3	during	wbnu	AD JG MG	2022-02-22T00:00:00Z	35	quiet	bcch	6	9	0	0	7.5	7.8	67.8	75.4	0.5	0.7	100	100	no	no	40.1	41.9	NA	120	NA	29	NA	NA	18	2	NA	NA	NA	NA	NA	NA	NA	NA	4	NA	NA	NA	NA	NA	2
vf04	3	post	wbnu	AD JG MG	2022-02-22T00:00:00Z	35	quiet	bcch	7	5	0	0	7.5	7.8	67.8	75.4	0.5	0.7	100	100	no	no	40.1	41.9	NA	0.99	NA	1	NA	NA	91	38	NA	NA	NA	NA	NA	NA	NA	NA	73	NA	NA	NA	NA	NA	1.92105
vf04	3	pre	wbnu	AD JG MG	2022-02-22T00:00:00Z	35	quiet	bcch	7	6	0	0	7.5	7.8	67.8	75.4	0.5	0.7	100	100	no	no	40.1	41.9	NA	5.02	NA	0	NA	NA	107	119	NA	NA	NA	NA	NA	NA	NA	NA	223	NA	NA	NA	NA	NA	1.87395
vf04	4	during	wbnu	AD JG MG	2022-03-22T00:00:00Z	49	noise	nswo	3	6	0	0	8	9	25.4	20.1	0.3	0.7	0	0	no	no	37.4	36.2	NA	43.75	NA	0	NA	NA	42	2	NA	NA	NA	NA	NA	NA	NA	NA	2	NA	NA	NA	NA	NA	1
vf04	4	post	wbnu	AD JG MG	2022-03-22T00:00:00Z	49	noise	nswo	0	0	0	0	8	9	25.4	20.1	0.3	0.7	0	0	no	no	37.4	36.2	NA	300	NA	0	NA	NA	0	0	NA	NA	NA	NA	NA	NA	NA	NA	0	NA	NA	NA	NA	NA	NA
vf04	4	pre	wbnu	AD JG MG	2022-03-22T00:00:00Z	49	noise	nswo	6	5	0	0	8	9	25.4	20.1	0.3	0.7	0	0	no	no	37.4	36.2	NA	1.11	NA	0	NA	NA	104	2	NA	NA	NA	NA	NA	NA	NA	NA	2	NA	NA	NA	NA	NA	1
vf05	1	during	bcch	MF JG SJ TC	2022-01-23T00:00:00Z	5	quiet	bcch	49	0	2	0	-2.3	-3.8	60.9	50	0	7	N/A	N/A	no	no	40.5	N/A	NA	101	1	0	0	NA	NA	NA	1	1	0	0	NA	NA	NA	NA	NA	0	0	1	1	NA	NA
vf05	1	post	bcch	MF JG SJ TC	2022-01-23T00:00:00Z	5	quiet	bcch	25	1	1	0	-2.3	-3.8	60.9	50	0	7	N/A	N/A	no	no	40.5	N/A	NA	273	1	0	0	NA	NA	NA	5	0	0	0	NA	NA	NA	NA	NA	0	0	0	5	NA	NA
vf05	1	pre	bcch	MF JG SJ TC	2022-01-23T00:00:00Z	5	quiet	bcch	16	2	1	0	-2.3	-3.8	60.9	50	0	7	N/A	N/A	no	no	40.5	N/A	note: weather conditions retrieved online	163	2	0	0	NA	NA	NA	3	0	0	0	NA	NA	NA	NA	NA	0	0	0	1.5	NA	NA
vf05	2	during	bcch	AK SJ BB	2022-02-26T00:00:00Z	19	noise	nswo	17	13	0	0	-5.4	-3.2	46.4	45.8	0.5	0.7	10	0	no	no	34.6	34.3	NA	91.92	120	0	0	NA	NA	NA	133	192	89	366	NA	NA	NA	NA	NA	3.05	0.741667	1.6	1.10833	NA	NA
vf05	2	post	bcch	AK SJ BB	2022-02-26T00:00:00Z	19	noise	nswo	7	5	0	0	-5.4	-3.2	46.4	45.8	0.5	0.7	10	0	no	no	34.6	34.3	NA	105.38	1	0	0	NA	NA	NA	0	0	3	0	NA	NA	NA	NA	NA	0	3	0	0	NA	NA
vf05	2	pre	bcch	AK SJ BB	2022-02-26T00:00:00Z	19	noise	nswo	12	2	0	0	-5.4	-3.2	46.4	45.8	0.5	0.7	10	0	no	no	34.6	34.3	NA	92.33	9	12	8	NA	NA	NA	12	22	0	2	NA	NA	NA	NA	NA	0.222222	0	2.44444	1.33333	NA	NA
vf05	3	during	bcch	AK SJ BB	2022-03-26T00:00:00Z	33	noise	bcch	15	11	0	0	11.6	9.9	51.7	52.3	0.5	0.6	90	90	no	no	37.2	36.4	NA	134.81	28	0	0	NA	NA	NA	59	52	4	121	NA	NA	NA	NA	NA	4.32143	0.142857	1.85714	2.10714	NA	NA
vf05	3	post	bcch	AK SJ BB	2022-03-26T00:00:00Z	33	noise	bcch	9	5	0	0	11.6	9.9	51.7	52.3	0.5	0.6	90	90	no	no	37.2	36.4	NA	300	0	0	0	NA	NA	NA	0	0	0	0	NA	NA	NA	NA	NA	NA	NA	NA	NA	NA	NA
vf05	3	pre	bcch	AK SJ BB	2022-03-26T00:00:00Z	33	noise	bcch	8	4	0	0	11.6	9.9	51.7	52.3	0.5	0.6	90	90	no	no	37.2	36.4	NA	5.35	10	0	0	NA	NA	NA	9	22	13	13	NA	NA	NA	NA	NA	1.3	1.3	2.2	0.9	NA	NA
vf05	4	during	bcch	AK SJ BB	2022-04-02T00:00:00Z	47	quiet	nswo	23	5	0	0	8	7.8	46.2	40.4	0.5	1.2	30	20	no	no	39.3	40.1	NA	66.29	2	0	0	NA	NA	NA	2	2	0	4	NA	NA	NA	NA	NA	2	0	1	1	NA	NA
vf05	4	post	bcch	AK SJ BB	2022-04-02T00:00:00Z	47	quiet	nswo	7	1	0	0	8	7.8	46.2	40.4	0.5	1.2	30	20	no	no	39.3	40.1	NA	130.3	4	0	0	NA	NA	NA	2	2	0	6	NA	NA	NA	NA	NA	1.5	0	0.5	0.5	NA	NA
vf05	4	pre	bcch	AK SJ BB	2022-04-02T00:00:00Z	47	quiet	nswo	22	6	0	0	8	7.8	46.2	40.4	0.5	1.2	30	20	no	no	39.3	40.1	NA	300	0	0	0	NA	NA	NA	0	0	0	0	NA	NA	NA	NA	NA	NA	NA	NA	NA	NA	NA
vf05	1	during	tuti	MF JG SJ TC	2022-01-23T00:00:00Z	5	quiet	bcch	2	0	0	0	-2.3	-3.8	60.9	50	0	7	N/A	N/A	no	no	40.5	N/A	NA	544	0	0	NA	1	NA	NA	NA	NA	NA	NA	0	0	0	0	NA	NA	NA	NA	NA	NA	NA
vf05	1	post	tuti	MF JG SJ TC	2022-01-23T00:00:00Z	5	quiet	bcch	9	0	0	0	-2.3	-3.8	60.9	50	0	7	N/A	N/A	no	no	40.5	N/A	NA	157	8	0	NA	0	NA	NA	NA	NA	NA	NA	2	3	16	0	NA	2	NA	NA	0.375	0.25	NA
vf05	1	pre	tuti	MF JG SJ TC	2022-01-23T00:00:00Z	5	quiet	bcch	5	0	0	0	-2.3	-3.8	60.9	50	0	7	N/A	N/A	no	no	40.5	N/A	NA	0.63	6	0	NA	1	NA	NA	NA	NA	NA	NA	2	8	8	0	NA	1.33333	NA	NA	1.33333	0.333333	NA
vf05	2	during	tuti	AK SJ BB	2022-02-26T00:00:00Z	19	noise	nswo	3	2	0	0	-5.4	-3.2	46.4	45.8	0.5	0.7	10	0	no	no	34.6	34.3	NA	295.56	68	0	NA	1	NA	NA	NA	NA	NA	NA	122	38	41	17	NA	0.602941	NA	NA	0.558824	1.79412	NA
vf05	2	post	tuti	AK SJ BB	2022-02-26T00:00:00Z	19	noise	nswo	0	0	0	0	-5.4	-3.2	46.4	45.8	0.5	0.7	10	0	no	no	34.6	34.3	NA	2.19	7	0	NA	0	NA	NA	NA	NA	NA	NA	15	1	3	5	NA	0.428571	NA	NA	0.142857	2.14286	NA
vf05	2	pre	tuti	AK SJ BB	2022-02-26T00:00:00Z	19	noise	nswo	2	2	0	0	-5.4	-3.2	46.4	45.8	0.5	0.7	10	0	no	no	34.6	34.3	NA	300	0	0	NA	0	NA	NA	NA	NA	NA	NA	0	0	0	0	NA	NA	NA	NA	NA	NA	NA
vf05	3	during	tuti	AK SJ BB	2022-03-26T00:00:00Z	33	noise	bcch	3	2	0	0	11.6	9.9	51.7	52.3	0.5	0.6	90	90	no	no	37.2	36.4	NA	294.64	76	0	NA	1	NA	NA	NA	NA	NA	NA	145	71	19	5	NA	0.25	NA	NA	0.934211	1.90789	NA
vf05	3	post	tuti	AK SJ BB	2022-03-26T00:00:00Z	33	noise	bcch	4	2	0	0	11.6	9.9	51.7	52.3	0.5	0.6	90	90	no	no	37.2	36.4	NA	9.65	11	0	NA	0	NA	NA	NA	NA	NA	NA	19	7	2	1	NA	0.181818	NA	NA	0.636364	1.72727	NA
vf05	3	pre	tuti	AK SJ BB	2022-03-26T00:00:00Z	33	noise	bcch	6	2	0	0	11.6	9.9	51.7	52.3	0.5	0.6	90	90	no	no	37.2	36.4	NA	169.5	1	0	NA	0	NA	NA	NA	NA	NA	NA	0	0	4	0	NA	4	NA	NA	0	0	NA
vf05	4	during	tuti	AK SJ BB	2022-04-02T00:00:00Z	47	quiet	nswo	4	0	0	0	8	7.8	46.2	40.4	0.5	1.2	30	20	no	no	39.3	40.1	NA	45.3	18	0	NA	0	NA	NA	NA	NA	NA	NA	15	17	11	0	NA	0.611111	NA	NA	0.944444	0.833333	NA
vf05	4	post	tuti	AK SJ BB	2022-04-02T00:00:00Z	47	quiet	nswo	0	0	0	0	8	7.8	46.2	40.4	0.5	1.2	30	20	no	no	39.3	40.1	NA	300	0	0	NA	0	NA	NA	NA	NA	NA	NA	0	0	0	0	NA	NA	NA	NA	NA	NA	NA
vf05	4	pre	tuti	AK SJ BB	2022-04-02T00:00:00Z	47	quiet	nswo	0	0	0	0	8	7.8	46.2	40.4	0.5	1.2	30	20	no	no	39.3	40.1	NA	170.4	13	0	NA	0	NA	NA	NA	NA	NA	NA	13	13	26	0	NA	2	NA	NA	1	1	NA
vf05	1	during	wbnu	MF JG SJ TC	2022-01-23T00:00:00Z	5	quiet	bcch	1	0	0	0	-2.3	-3.8	60.9	50	0	7	N/A	N/A	no	no	40.5	N/A	NA	600	NA	0	NA	NA	0	0	NA	NA	NA	NA	NA	NA	NA	NA	0	NA	NA	NA	NA	NA	NA
vf05	1	post	wbnu	MF JG SJ TC	2022-01-23T00:00:00Z	5	quiet	bcch	1	0	0	0	-2.3	-3.8	60.9	50	0	7	N/A	N/A	no	no	40.5	N/A	NA	300	NA	0	NA	NA	0	0	NA	NA	NA	NA	NA	NA	NA	NA	0	NA	NA	NA	NA	NA	NA
vf05	1	pre	wbnu	MF JG SJ TC	2022-01-23T00:00:00Z	5	quiet	bcch	0	0	0	0	-2.3	-3.8	60.9	50	0	7	N/A	N/A	no	no	40.5	N/A	NA	300	NA	0	NA	NA	0	0	NA	NA	NA	NA	NA	NA	NA	NA	0	NA	NA	NA	NA	NA	NA
vf05	2	during	wbnu	AK SJ BB	2022-02-26T00:00:00Z	19	noise	nswo	0	0	0	0	-5.4	-3.2	46.4	45.8	0.5	0.7	10	0	no	no	34.6	34.3	NA	600	NA	0	NA	NA	0	0	NA	NA	NA	NA	NA	NA	NA	NA	0	NA	NA	NA	NA	NA	NA
vf05	2	post	wbnu	AK SJ BB	2022-02-26T00:00:00Z	19	noise	nswo	6	3	0	0	-5.4	-3.2	46.4	45.8	0.5	0.7	10	0	no	no	34.6	34.3	NA	93.35	NA	0	NA	NA	88	7	NA	NA	NA	NA	NA	NA	NA	NA	7	NA	NA	NA	NA	NA	1
vf05	2	pre	wbnu	AK SJ BB	2022-02-26T00:00:00Z	19	noise	nswo	0	0	0	0	-5.4	-3.2	46.4	45.8	0.5	0.7	10	0	no	no	34.6	34.3	NA	300	NA	0	NA	NA	0	0	NA	NA	NA	NA	NA	NA	NA	NA	0	NA	NA	NA	NA	NA	NA
vf05	3	during	wbnu	AK SJ BB	2022-03-26T00:00:00Z	33	noise	bcch	0	0	0	0	11.6	9.9	51.7	52.3	0.5	0.6	90	90	no	no	37.2	36.4	NA	600	NA	0	NA	NA	0	0	NA	NA	NA	NA	NA	NA	NA	NA	0	NA	NA	NA	NA	NA	NA
vf05	3	post	wbnu	AK SJ BB	2022-03-26T00:00:00Z	33	noise	bcch	4	2	0	0	11.6	9.9	51.7	52.3	0.5	0.6	90	90	no	no	37.2	36.4	NA	213.32	NA	0	NA	NA	11	0	NA	NA	NA	NA	NA	NA	NA	NA	0	NA	NA	NA	NA	NA	NA
vf05	3	pre	wbnu	AK SJ BB	2022-03-26T00:00:00Z	33	noise	bcch	0	0	0	0	11.6	9.9	51.7	52.3	0.5	0.6	90	90	no	no	37.2	36.4	NA	300	NA	0	NA	NA	0	0	NA	NA	NA	NA	NA	NA	NA	NA	0	NA	NA	NA	NA	NA	NA
vf05	4	during	wbnu	AK SJ BB	2022-04-02T00:00:00Z	47	quiet	nswo	4	5	0	0	8	7.8	46.2	40.4	0.5	1.2	30	20	no	no	39.3	40.1	NA	40.15	NA	0	NA	NA	7	2	NA	NA	NA	NA	NA	NA	NA	NA	2	NA	NA	NA	NA	NA	1
vf05	4	post	wbnu	AK SJ BB	2022-04-02T00:00:00Z	47	quiet	nswo	0	0	0	0	8	7.8	46.2	40.4	0.5	1.2	30	20	no	no	39.3	40.1	NA	41.35	NA	0	NA	NA	9	0	NA	NA	NA	NA	NA	NA	NA	NA	0	NA	NA	NA	NA	NA	NA
vf05	4	pre	wbnu	AK SJ BB	2022-04-02T00:00:00Z	47	quiet	nswo	11	5	0	0	8	7.8	46.2	40.4	0.5	1.2	30	20	no	no	39.3	40.1	NA	68.4	NA	0	NA	NA	68	0	NA	NA	NA	NA	NA	NA	NA	NA	0	NA	NA	NA	NA	NA	NA
vf06	1	during	bcch	TC MF MG	2022-02-11T00:00:00Z	13	quiet	bcch	37	26	0	0	2.7	7.2	46.2	48.6	0	0	0	0	no	no	39.8	39.4	NA	89.23	1	0	2	NA	NA	NA	0	4	0	0	NA	NA	NA	NA	NA	0	0	4	0	NA	NA
vf06	1	post	bcch	TC MF MG	2022-02-11T00:00:00Z	13	quiet	bcch	10	7	0	0	2.7	7.2	46.2	48.6	0	0	0	0	no	no	39.8	39.4	NA	300	0	0	0	NA	NA	NA	0	0	0	0	NA	NA	NA	NA	NA	NA	NA	NA	NA	NA	NA
vf06	1	pre	bcch	TC MF MG	2022-02-11T00:00:00Z	13	quiet	bcch	13	8	0	0	2.7	7.2	46.2	48.6	0	0	0	0	no	no	39.8	39.4	NA	300	0	0	0	NA	NA	NA	0	0	0	0	NA	NA	NA	NA	NA	NA	NA	NA	NA	NA	NA
vf06	2	during	bcch	TC MF MG	2022-02-18T00:00:00Z	27	noise	nswo	14	1	0	0	7.8	9.3	54.2	45.4	0.8	0.4	20	15	no	no	44.2	40.2	NA	208.06	1	0	0	NA	NA	NA	0	0	4	2	NA	NA	NA	NA	NA	2	4	0	0	NA	NA
vf06	2	post	bcch	TC MF MG	2022-02-18T00:00:00Z	27	noise	nswo	0	0	0	0	7.8	9.3	54.2	45.4	0.8	0.4	20	15	no	no	44.2	40.2	NA	300	0	0	0	NA	NA	NA	0	0	0	0	NA	NA	NA	NA	NA	NA	NA	NA	NA	NA	NA
vf06	2	pre	bcch	TC MF MG	2022-02-18T00:00:00Z	27	noise	nswo	12	2	0	0	7.8	9.3	54.2	45.4	0.8	0.4	20	15	no	no	44.2	40.2	NA	300	0	0	0	NA	NA	NA	0	0	0	0	NA	NA	NA	NA	NA	NA	NA	NA	NA	NA	NA
vf06	3	during	bcch	TC MF MG	2022-03-04T00:00:00Z	41	noise	bcch	28	17	0	0	-4.6	-4.1	36.7	44	0	0.2	0	0	no	no	37.2	32.4	NA	256.82	2	3	0	NA	NA	NA	2	1	2	2	NA	NA	NA	NA	NA	1	1	0.5	1	NA	NA
vf06	3	post	bcch	TC MF MG	2022-03-04T00:00:00Z	41	noise	bcch	23	12	0	0	-4.6	-4.1	36.7	44	0	0.2	0	0	no	no	37.2	32.4	NA	252.21	1	0	4	NA	NA	NA	0	0	0	0	NA	NA	NA	NA	NA	0	0	0	0	NA	NA
vf06	3	pre	bcch	TC MF MG	2022-03-04T00:00:00Z	41	noise	bcch	21	8	0	0	-4.6	-4.1	36.7	44	0	0.2	0	0	no	no	37.2	32.4	NA	13.45	3	0	4	NA	NA	NA	2	2	1	2	NA	NA	NA	NA	NA	0.666667	0.333333	0.666667	0.666667	NA	NA
vf06	4	during	bcch	TC MF MG	2022-03-25T00:00:00Z	55	quiet	nswo	21	13	0	0	7.4	7	84.5	91.6	0	0	100	100	no	no	35.2	35.2	NA	7.73	24	0	5	NA	NA	NA	18	33	10	88	NA	NA	NA	NA	NA	3.66667	0.416667	1.375	0.75	NA	NA
vf06	4	post	bcch	TC MF MG	2022-03-25T00:00:00Z	55	quiet	nswo	15	14	0	0	7.4	7	84.5	91.6	0	0	100	100	no	no	35.2	35.2	NA	3.85	74	0	0	NA	NA	NA	34	49	7	407	NA	NA	NA	NA	NA	5.5	0.0945946	0.662162	0.459459	NA	NA
vf06	4	pre	bcch	TC MF MG	2022-03-25T00:00:00Z	55	quiet	nswo	16	9	0	0	7.4	7	84.5	91.6	0	0	100	100	no	no	35.2	35.2	NA	115.9	0	2	0	NA	NA	NA	0	0	0	0	NA	NA	NA	NA	NA	NA	NA	NA	NA	NA	NA
vf06	1	during	tuti	TC MF MG	2022-02-11T00:00:00Z	13	quiet	bcch	0	0	0	0	2.7	7.2	46.2	48.6	0	0	0	0	no	no	39.8	39.4	NA	600	0	0	NA	0	NA	NA	NA	NA	NA	NA	0	0	0	0	NA	NA	NA	NA	NA	NA	NA
vf06	1	post	tuti	TC MF MG	2022-02-11T00:00:00Z	13	quiet	bcch	0	0	0	0	2.7	7.2	46.2	48.6	0	0	0	0	no	no	39.8	39.4	NA	300	0	0	NA	0	NA	NA	NA	NA	NA	NA	0	0	0	0	NA	NA	NA	NA	NA	NA	NA
vf06	1	pre	tuti	TC MF MG	2022-02-11T00:00:00Z	13	quiet	bcch	0	0	0	0	2.7	7.2	46.2	48.6	0	0	0	0	no	no	39.8	39.4	NA	300	0	0	NA	0	NA	NA	NA	NA	NA	NA	0	0	0	0	NA	NA	NA	NA	NA	NA	NA
vf06	2	during	tuti	TC MF MG	2022-02-18T00:00:00Z	27	noise	nswo	0	0	0	0	7.8	9.3	54.2	45.4	0.8	0.4	20	15	no	no	44.2	40.2	NA	600	0	0	NA	0	NA	NA	NA	NA	NA	NA	0	0	0	0	NA	NA	NA	NA	NA	NA	NA
vf06	2	post	tuti	TC MF MG	2022-02-18T00:00:00Z	27	noise	nswo	0	0	0	0	7.8	9.3	54.2	45.4	0.8	0.4	20	15	no	no	44.2	40.2	NA	300	0	0	NA	0	NA	NA	NA	NA	NA	NA	0	0	0	0	NA	NA	NA	NA	NA	NA	NA
vf06	2	pre	tuti	TC MF MG	2022-02-18T00:00:00Z	27	noise	nswo	0	0	0	0	7.8	9.3	54.2	45.4	0.8	0.4	20	15	no	no	44.2	40.2	NA	300	0	0	NA	0	NA	NA	NA	NA	NA	NA	0	0	0	0	NA	NA	NA	NA	NA	NA	NA
vf06	3	during	tuti	TC MF MG	2022-03-04T00:00:00Z	41	noise	bcch	0	0	0	0	-4.6	-4.1	36.7	44	0	0.2	0	0	no	no	37.2	32.4	NA	600	0	0	NA	0	NA	NA	NA	NA	NA	NA	0	0	0	0	NA	NA	NA	NA	NA	NA	NA
vf06	3	post	tuti	TC MF MG	2022-03-04T00:00:00Z	41	noise	bcch	0	0	0	0	-4.6	-4.1	36.7	44	0	0.2	0	0	no	no	37.2	32.4	NA	300	0	0	NA	0	NA	NA	NA	NA	NA	NA	0	0	0	0	NA	NA	NA	NA	NA	NA	NA
vf06	3	pre	tuti	TC MF MG	2022-03-04T00:00:00Z	41	noise	bcch	0	0	0	0	-4.6	-4.1	36.7	44	0	0.2	0	0	no	no	37.2	32.4	NA	300	0	0	NA	0	NA	NA	NA	NA	NA	NA	0	0	0	0	NA	NA	NA	NA	NA	NA	NA
vf06	4	during	tuti	TC MF MG	2022-03-25T00:00:00Z	55	quiet	nswo	0	0	0	0	7.4	7	84.5	91.6	0	0	100	100	no	no	35.2	35.2	NA	600	0	0	NA	0	NA	NA	NA	NA	NA	NA	0	0	0	0	NA	NA	NA	NA	NA	NA	NA
vf06	4	post	tuti	TC MF MG	2022-03-25T00:00:00Z	55	quiet	nswo	0	0	0	0	7.4	7	84.5	91.6	0	0	100	100	no	no	35.2	35.2	NA	300	0	0	NA	0	NA	NA	NA	NA	NA	NA	0	0	0	0	NA	NA	NA	NA	NA	NA	NA
vf06	4	pre	tuti	TC MF MG	2022-03-25T00:00:00Z	55	quiet	nswo	0	0	0	0	7.4	7	84.5	91.6	0	0	100	100	no	no	35.2	35.2	NA	300	0	0	NA	0	NA	NA	NA	NA	NA	NA	0	0	0	0	NA	NA	NA	NA	NA	NA	NA
vf06	1	during	wbnu	TC MF MG	2022-02-11T00:00:00Z	13	quiet	bcch	11	10	0	0	2.7	7.2	46.2	48.6	0	0	0	0	no	no	39.8	39.4	NA	22.93	NA	0	NA	NA	31	10	NA	NA	NA	NA	NA	NA	NA	NA	32	NA	NA	NA	NA	NA	3.2
vf06	1	post	wbnu	TC MF MG	2022-02-11T00:00:00Z	13	quiet	bcch	0	1	0	0	2.7	7.2	46.2	48.6	0	0	0	0	no	no	39.8	39.4	NA	118.8	NA	0	NA	NA	1	69	NA	NA	NA	NA	NA	NA	NA	NA	336	NA	NA	NA	NA	NA	4.86957
vf06	1	pre	wbnu	TC MF MG	2022-02-11T00:00:00Z	13	quiet	bcch	4	3	0	0	2.7	7.2	46.2	48.6	0	0	0	0	no	no	39.8	39.4	NA	8.28	NA	0	NA	NA	29	2	NA	NA	NA	NA	NA	NA	NA	NA	10	NA	NA	NA	NA	NA	5
vf06	2	during	wbnu	TC MF MG	2022-02-18T00:00:00Z	27	noise	nswo	0	0	0	0	7.8	9.3	54.2	45.4	0.8	0.4	20	15	no	no	44.2	40.2	NA	600	NA	0	NA	NA	0	0	NA	NA	NA	NA	NA	NA	NA	NA	0	NA	NA	NA	NA	NA	NA
vf06	2	post	wbnu	TC MF MG	2022-02-18T00:00:00Z	27	noise	nswo	0	0	0	0	7.8	9.3	54.2	45.4	0.8	0.4	20	15	no	no	44.2	40.2	NA	300	NA	0	NA	NA	0	0	NA	NA	NA	NA	NA	NA	NA	NA	0	NA	NA	NA	NA	NA	NA
vf06	2	pre	wbnu	TC MF MG	2022-02-18T00:00:00Z	27	noise	nswo	0	0	0	0	7.8	9.3	54.2	45.4	0.8	0.4	20	15	no	no	44.2	40.2	NA	300	NA	0	NA	NA	0	0	NA	NA	NA	NA	NA	NA	NA	NA	0	NA	NA	NA	NA	NA	NA
vf06	3	during	wbnu	TC MF MG	2022-03-04T00:00:00Z	41	noise	bcch	0	0	0	0	-4.6	-4.1	36.7	44	0	0.2	0	0	no	no	37.2	32.4	NA	600	NA	0	NA	NA	0	0	NA	NA	NA	NA	NA	NA	NA	NA	0	NA	NA	NA	NA	NA	NA
vf06	3	post	wbnu	TC MF MG	2022-03-04T00:00:00Z	41	noise	bcch	0	0	0	0	-4.6	-4.1	36.7	44	0	0.2	0	0	no	no	37.2	32.4	NA	300	NA	0	NA	NA	0	0	NA	NA	NA	NA	NA	NA	NA	NA	0	NA	NA	NA	NA	NA	NA
vf06	3	pre	wbnu	TC MF MG	2022-03-04T00:00:00Z	41	noise	bcch	0	0	0	0	-4.6	-4.1	36.7	44	0	0.2	0	0	no	no	37.2	32.4	NA	300	NA	0	NA	NA	0	0	NA	NA	NA	NA	NA	NA	NA	NA	0	NA	NA	NA	NA	NA	NA
vf06	4	during	wbnu	TC MF MG	2022-03-25T00:00:00Z	55	quiet	nswo	0	0	0	0	7.4	7	84.5	91.6	0	0	100	100	no	no	35.2	35.2	NA	600	NA	0	NA	NA	0	0	NA	NA	NA	NA	NA	NA	NA	NA	0	NA	NA	NA	NA	NA	NA
vf06	4	post	wbnu	TC MF MG	2022-03-25T00:00:00Z	55	quiet	nswo	0	0	0	0	7.4	7	84.5	91.6	0	0	100	100	no	no	35.2	35.2	NA	300	NA	0	NA	NA	0	0	NA	NA	NA	NA	NA	NA	NA	NA	0	NA	NA	NA	NA	NA	NA
vf06	4	pre	wbnu	TC MF MG	2022-03-25T00:00:00Z	55	quiet	nswo	0	0	0	0	7.4	7	84.5	91.6	0	0	100	100	no	no	35.2	35.2	NA	300	NA	0	NA	NA	0	0	NA	NA	NA	NA	NA	NA	NA	NA	0	NA	NA	NA	NA	NA	NA
vf07	1	during	bcch	AD JG MG	2022-01-25T00:00:00Z	6	quiet	nswo	36	26	7	3	5.7	4.7	44.4	58.7	0	0	80	60	no	no	39.6	44	NA	71.59	56	0	26	NA	NA	NA	108	37	17	102	NA	NA	NA	NA	NA	1.82143	0.303571	0.660714	1.92857	NA	NA
vf07	1	post	bcch	AD JG MG	2022-01-25T00:00:00Z	6	quiet	nswo	17	20	8	5	5.7	4.7	44.4	58.7	0	0	80	60	no	no	39.6	44	NA	12.91	121	0	4	NA	NA	NA	81	30	11	559	NA	NA	NA	NA	NA	4.61983	0.0909091	0.247934	0.669421	NA	NA
vf07	1	pre	bcch	AD JG MG	2022-01-25T00:00:00Z	6	quiet	nswo	22	10	2	2	5.7	4.7	44.4	58.7	0	0	80	60	no	no	39.6	44	NA	50.69	4	0	1	NA	NA	NA	10	0	0	3	NA	NA	NA	NA	NA	0.75	0	0	2.5	NA	NA
vf07	2	during	bcch	AD JG MG	2022-02-08T00:00:00Z	20	quiet	bcch	56	34	12	0	3.3	5.5	66.9	66.3	0	0	30	13	no	no	39.8	35.8	NA	1.13	89	0	2	NA	NA	NA	69	116	111	124	NA	NA	NA	NA	NA	1.39326	1.24719	1.30337	0.775281	NA	NA
vf07	2	post	bcch	AD JG MG	2022-02-08T00:00:00Z	20	quiet	bcch	30	23	6	1	3.3	5.5	66.9	66.3	0	0	30	13	no	no	39.8	35.8	NA	15.14	32	0	5	NA	NA	NA	31	43	13	32	NA	NA	NA	NA	NA	1	0.40625	1.34375	0.96875	NA	NA
vf07	2	pre	bcch	AD JG MG	2022-02-08T00:00:00Z	20	quiet	bcch	26	8	0	0	3.3	5.5	66.9	66.3	0	0	30	13	no	no	39.8	35.8	NA	12.73	21	19	35	NA	NA	NA	22	45	11	29	NA	NA	NA	NA	NA	1.38095	0.52381	2.14286	1.04762	NA	NA
vf07	3	during	bcch	AD JG MG	2022-02-22T00:00:00Z	34	noise	nswo	49	15	0	0	4.8	4.8	61.8	68.2	0	0	80	100	no	no	42.3	44.2	NA	37.35	7	1	4	NA	NA	NA	20	8	0	0	NA	NA	NA	NA	NA	0	0	1.14286	2.85714	NA	NA
vf07	3	post	bcch	AD JG MG	2022-02-22T00:00:00Z	34	noise	nswo	29	17	0	0	4.8	4.8	61.8	68.2	0	0	80	100	no	no	42.3	44.2	NA	22.4	16	1	9	NA	NA	NA	25	24	11	13	NA	NA	NA	NA	NA	0.8125	0.6875	1.5	1.5625	NA	NA
vf07	3	pre	bcch	AD JG MG	2022-02-22T00:00:00Z	34	noise	nswo	32	24	0	0	4.8	4.8	61.8	68.2	0	0	80	100	no	no	42.3	44.2	NA	22.78	1	0	0	NA	NA	NA	6	16	14	3	NA	NA	NA	NA	NA	3	14	16	6	NA	NA
vf07	4	during	bcch	AD JG MG	2022-03-22T00:00:00Z	48	noise	bcch	45	7	0	0	7.5	10.6	27.6	26.8	0.7	0.3	10	5	no	no	38.6	36.6	NA	13.99	18	0	6	NA	NA	NA	14	12	39	18	NA	NA	NA	NA	NA	1	2.16667	0.666667	0.777778	NA	NA
vf07	4	post	bcch	AD JG MG	2022-03-22T00:00:00Z	48	noise	bcch	15	4	0	0	7.5	10.6	27.6	26.8	0.7	0.3	10	5	no	no	38.6	36.6	NA	60.99	23	0	2	NA	NA	NA	23	31	28	4	NA	NA	NA	NA	NA	0.173913	1.21739	1.34783	1	NA	NA
vf07	4	pre	bcch	AD JG MG	2022-03-22T00:00:00Z	48	noise	bcch	38	32	0	0	7.5	10.6	27.6	26.8	0.7	0.3	10	5	no	no	38.6	36.6	NA	37.02	2	0	32	NA	NA	NA	1	0	5	0	NA	NA	NA	NA	NA	0	2.5	0	0.5	NA	NA
vf07	1	during	tuti	AD JG MG	2022-01-25T00:00:00Z	6	quiet	nswo	0	0	0	0	5.7	4.7	44.4	58.7	0	0	80	60	no	no	39.6	44	NA	600	0	0	NA	0	NA	NA	NA	NA	NA	NA	0	0	0	0	NA	NA	NA	NA	NA	NA	NA
vf07	1	post	tuti	AD JG MG	2022-01-25T00:00:00Z	6	quiet	nswo	0	0	0	0	5.7	4.7	44.4	58.7	0	0	80	60	no	no	39.6	44	NA	300	1	0	NA	0	NA	NA	NA	NA	NA	NA	0	0	0	0	NA	0	NA	NA	0	0	NA
vf07	1	pre	tuti	AD JG MG	2022-01-25T00:00:00Z	6	quiet	nswo	0	0	0	0	5.7	4.7	44.4	58.7	0	0	80	60	no	no	39.6	44	NA	300	0	0	NA	0	NA	NA	NA	NA	NA	NA	0	0	0	0	NA	NA	NA	NA	NA	NA	NA
vf07	2	during	tuti	AD JG MG	2022-02-08T00:00:00Z	20	quiet	bcch	1	0	0	0	3.3	5.5	66.9	66.3	0	0	30	13	no	no	39.8	35.8	NA	600	0	0	NA	0	NA	NA	NA	NA	NA	NA	0	0	0	0	NA	NA	NA	NA	NA	NA	NA
vf07	2	post	tuti	AD JG MG	2022-02-08T00:00:00Z	20	quiet	bcch	0	0	0	0	3.3	5.5	66.9	66.3	0	0	30	13	no	no	39.8	35.8	NA	300	0	0	NA	0	NA	NA	NA	NA	NA	NA	0	0	0	0	NA	NA	NA	NA	NA	NA	NA
vf07	2	pre	tuti	AD JG MG	2022-02-08T00:00:00Z	20	quiet	bcch	1	0	0	0	3.3	5.5	66.9	66.3	0	0	30	13	no	no	39.8	35.8	NA	300	0	0	NA	0	NA	NA	NA	NA	NA	NA	0	0	0	0	NA	NA	NA	NA	NA	NA	NA
vf07	3	during	tuti	AD JG MG	2022-02-22T00:00:00Z	34	noise	nswo	0	0	0	0	4.8	4.8	61.8	68.2	0	0	80	100	no	no	42.3	44.2	NA	600	0	0	NA	0	NA	NA	NA	NA	NA	NA	0	0	0	0	NA	NA	NA	NA	NA	NA	NA
vf07	3	post	tuti	AD JG MG	2022-02-22T00:00:00Z	34	noise	nswo	0	0	0	0	4.8	4.8	61.8	68.2	0	0	80	100	no	no	42.3	44.2	NA	300	0	0	NA	0	NA	NA	NA	NA	NA	NA	0	0	0	0	NA	NA	NA	NA	NA	NA	NA
vf07	3	pre	tuti	AD JG MG	2022-02-22T00:00:00Z	34	noise	nswo	0	0	0	0	4.8	4.8	61.8	68.2	0	0	80	100	no	no	42.3	44.2	NA	300	0	0	NA	0	NA	NA	NA	NA	NA	NA	0	0	0	0	NA	NA	NA	NA	NA	NA	NA
vf07	4	during	tuti	AD JG MG	2022-03-22T00:00:00Z	48	noise	bcch	7	6	0	0	7.5	10.6	27.6	26.8	0.7	0.3	10	5	no	no	38.6	36.6	NA	600	0	0	NA	0	NA	NA	NA	NA	NA	NA	0	0	0	0	NA	NA	NA	NA	NA	NA	NA
vf07	4	post	tuti	AD JG MG	2022-03-22T00:00:00Z	48	noise	bcch	0	0	0	0	7.5	10.6	27.6	26.8	0.7	0.3	10	5	no	no	38.6	36.6	NA	300	0	0	NA	0	NA	NA	NA	NA	NA	NA	0	0	0	0	NA	NA	NA	NA	NA	NA	NA
vf07	4	pre	tuti	AD JG MG	2022-03-22T00:00:00Z	48	noise	bcch	0	0	0	0	7.5	10.6	27.6	26.8	0.7	0.3	10	5	no	no	38.6	36.6	NA	300	0	0	NA	0	NA	NA	NA	NA	NA	NA	0	0	0	0	NA	NA	NA	NA	NA	NA	NA
vf07	1	during	wbnu	AD JG MG	2022-01-25T00:00:00Z	6	quiet	nswo	1	0	4	0	5.7	4.7	44.4	58.7	0	0	80	60	no	no	39.6	44	NA	49.61	NA	6	NA	NA	3	4	NA	NA	NA	NA	NA	NA	NA	NA	28	NA	NA	NA	NA	NA	7
vf07	1	post	wbnu	AD JG MG	2022-01-25T00:00:00Z	6	quiet	nswo	0	0	0	0	5.7	4.7	44.4	58.7	0	0	80	60	no	no	39.6	44	NA	5.94	NA	0	NA	NA	0	2	NA	NA	NA	NA	NA	NA	NA	NA	17	NA	NA	NA	NA	NA	8.5
vf07	1	pre	wbnu	AD JG MG	2022-01-25T00:00:00Z	6	quiet	nswo	0	0	0	0	5.7	4.7	44.4	58.7	0	0	80	60	no	no	39.6	44	NA	252.72	NA	8	NA	NA	0	0	NA	NA	NA	NA	NA	NA	NA	NA	0	NA	NA	NA	NA	NA	NA
vf07	2	during	wbnu	AD JG MG	2022-02-08T00:00:00Z	20	quiet	bcch	1	0	0	0	3.3	5.5	66.9	66.3	0	0	30	13	no	no	39.8	35.8	NA	600	NA	0	NA	NA	0	0	NA	NA	NA	NA	NA	NA	NA	NA	0	NA	NA	NA	NA	NA	NA
vf07	2	post	wbnu	AD JG MG	2022-02-08T00:00:00Z	20	quiet	bcch	0	1	0	0	3.3	5.5	66.9	66.3	0	0	30	13	no	no	39.8	35.8	NA	206.3	NA	0	NA	NA	3	4	NA	NA	NA	NA	NA	NA	NA	NA	8	NA	NA	NA	NA	NA	2
vf07	2	pre	wbnu	AD JG MG	2022-02-08T00:00:00Z	20	quiet	bcch	2	0	0	0	3.3	5.5	66.9	66.3	0	0	30	13	no	no	39.8	35.8	NA	53.78	NA	18	NA	NA	1	4	NA	NA	NA	NA	NA	NA	NA	NA	4	NA	NA	NA	NA	NA	1
vf07	3	during	wbnu	AD JG MG	2022-02-22T00:00:00Z	34	noise	nswo	15	9	0	0	4.8	4.8	61.8	68.2	0	0	80	100	no	no	42.3	44.2	NA	3.8	NA	0	NA	NA	146	1	NA	NA	NA	NA	NA	NA	NA	NA	1	NA	NA	NA	NA	NA	1
vf07	3	post	wbnu	AD JG MG	2022-02-22T00:00:00Z	34	noise	nswo	8	6	0	0	4.8	4.8	61.8	68.2	0	0	80	100	no	no	42.3	44.2	NA	8.88	NA	0	NA	NA	101	6	NA	NA	NA	NA	NA	NA	NA	NA	18	NA	NA	NA	NA	NA	3
vf07	3	pre	wbnu	AD JG MG	2022-02-22T00:00:00Z	34	noise	nswo	3	2	0	0	4.8	4.8	61.8	68.2	0	0	80	100	no	no	42.3	44.2	NA	149.96	NA	2	NA	NA	4	0	NA	NA	NA	NA	NA	NA	NA	NA	0	NA	NA	NA	NA	NA	NA
vf07	4	during	wbnu	AD JG MG	2022-03-22T00:00:00Z	48	noise	bcch	12	1	0	0	7.5	10.6	27.6	26.8	0.7	0.3	10	5	no	no	38.6	36.6	NA	11.86	NA	0	NA	NA	45	0	NA	NA	NA	NA	NA	NA	NA	NA	0	NA	NA	NA	NA	NA	NA
vf07	4	post	wbnu	AD JG MG	2022-03-22T00:00:00Z	48	noise	bcch	4	2	0	0	7.5	10.6	27.6	26.8	0.7	0.3	10	5	no	no	38.6	36.6	NA	74.52	NA	0	NA	NA	65	1	NA	NA	NA	NA	NA	NA	NA	NA	1	NA	NA	NA	NA	NA	1
vf07	4	pre	wbnu	AD JG MG	2022-03-22T00:00:00Z	48	noise	bcch	5	3	0	0	7.5	10.6	27.6	26.8	0.7	0.3	10	5	no	no	38.6	36.6	NA	4.54	NA	0	NA	NA	58	0	NA	NA	NA	NA	NA	NA	NA	NA	0	NA	NA	NA	NA	NA	NA
vf08	1	during	bcch	TC MF MG	2022-01-28T00:00:00Z	8	noise	nswo	81	50	0	0	2.6	3.2	28	41	0.3	0	100	100	no	no	52	42.6	NA	26.73	93	0	2	NA	NA	NA	67	158	59	90	NA	NA	NA	NA	NA	0.967742	0.634409	1.69892	0.72043	NA	NA
vf08	1	post	bcch	TC MF MG	2022-01-28T00:00:00Z	8	noise	nswo	45	3	0	0	2.6	3.2	28	41	0.3	0	100	100	no	no	52	42.6	NA	27.03	12	0	6	NA	NA	NA	6	4	0	20	NA	NA	NA	NA	NA	1.66667	0	0.333333	0.5	NA	NA
vf08	1	pre	bcch	TC MF MG	2022-01-28T00:00:00Z	8	noise	nswo	46	25	0	0	2.6	3.2	28	41	0.3	0	100	100	no	no	52	42.6	NA	1.08	28	0	0	NA	NA	NA	22	49	25	25	NA	NA	NA	NA	NA	0.892857	0.892857	1.75	0.785714	NA	NA
vf08	2	during	bcch	TC MF MG	2022-02-12T00:00:00Z	22	noise	bcch	56	67	0	0	5.7	5.9	69.6	69.4	0	0	100	100	no	no	47.6	44.8	NA	1.51	17	0	3	NA	NA	NA	12	26	10	20	NA	NA	NA	NA	NA	1.17647	0.588235	1.52941	0.705882	NA	NA
vf08	2	post	bcch	TC MF MG	2022-02-12T00:00:00Z	22	noise	bcch	74	23	0	0	5.7	5.9	69.6	69.4	0	0	100	100	no	no	47.6	44.8	NA	127.93	4	0	1	NA	NA	NA	0	16	10	4	NA	NA	NA	NA	NA	1	2.5	4	0	NA	NA
vf08	2	pre	bcch	TC MF MG	2022-02-12T00:00:00Z	22	noise	bcch	61	10	0	0	5.7	5.9	69.6	69.4	0	0	100	100	no	no	47.6	44.8	NA	33.95	0	0	3	NA	NA	NA	0	0	0	0	NA	NA	NA	NA	NA	NA	NA	NA	NA	NA	NA
vf08	3	during	bcch	TC MF MG	2022-02-27T00:00:00Z	36	quiet	nswo	38	3	0	0	-0.6	0.4	49.7	49.3	0.8	0.4	10	5	no	no	36.2	35.2	NA	286.6	2	0	1	NA	NA	NA	4	0	0	0	NA	NA	NA	NA	NA	0	0	0	2	NA	NA
vf08	3	post	bcch	TC MF MG	2022-02-27T00:00:00Z	36	quiet	nswo	25	3	0	0	-0.6	0.4	49.7	49.3	0.8	0.4	10	5	no	no	36.2	35.2	NA	51.75	31	0	9	NA	NA	NA	67	42	46	154	NA	NA	NA	NA	NA	4.96774	1.48387	1.35484	2.16129	NA	NA
vf08	3	pre	bcch	TC MF MG	2022-02-27T00:00:00Z	36	quiet	nswo	21	6	0	0	-0.6	0.4	49.7	49.3	0.8	0.4	10	5	no	no	36.2	35.2	NA	13.02	3	25	1	NA	NA	NA	4	0	0	0	NA	NA	NA	NA	NA	0	0	0	1.33333	NA	NA
vf08	4	during	bcch	TC MF MG	2022-03-25T00:00:00Z	50	quiet	bcch	56	18	0	0	8.2	7.7	69.1	83.4	0	0	100	100	no	no	38.8	41.2	NA	286.6	2	0	1	NA	NA	NA	0	2	2	5	NA	NA	NA	NA	NA	2.5	1	1	0	NA	NA
vf08	4	post	bcch	TC MF MG	2022-03-25T00:00:00Z	50	quiet	bcch	25	15	0	0	8.2	7.7	69.1	83.4	0	0	100	100	no	no	38.8	41.2	NA	51.75	31	0	9	NA	NA	NA	70	22	49	17	NA	NA	NA	NA	NA	0.548387	1.58065	0.709677	2.25806	NA	NA
vf08	4	pre	bcch	TC MF MG	2022-03-25T00:00:00Z	50	quiet	bcch	26	10	0	0	8.2	7.7	69.1	83.4	0	0	100	100	no	no	38.8	41.2	NA	18.38	25	1	0	NA	NA	NA	5	6	1	4	NA	NA	NA	NA	NA	0.16	0.04	0.24	0.2	NA	NA
vf08	1	during	tuti	TC MF MG	2022-01-28T00:00:00Z	8	noise	nswo	13	1	0	0	2.6	3.2	28	41	0.3	0	100	100	no	no	52	42.6	NA	400.9	1	0	NA	1	NA	NA	NA	NA	NA	NA	4	0	0	0	NA	0	NA	NA	0	4	NA
vf08	1	post	tuti	TC MF MG	2022-01-28T00:00:00Z	8	noise	nswo	3	0	0	0	2.6	3.2	28	41	0.3	0	100	100	no	no	52	42.6	NA	300	0	0	NA	0	NA	NA	NA	NA	NA	NA	0	0	0	0	NA	NA	NA	NA	NA	NA	NA
vf08	1	pre	tuti	TC MF MG	2022-01-28T00:00:00Z	8	noise	nswo	7	3	0	0	2.6	3.2	28	41	0.3	0	100	100	no	no	52	42.6	NA	18.28	1	0	NA	0	NA	NA	NA	NA	NA	NA	0	1	0	0	NA	0	NA	NA	1	0	NA
vf08	2	during	tuti	TC MF MG	2022-02-12T00:00:00Z	22	noise	bcch	34	43	0	0	5.7	5.9	69.6	69.4	0	0	100	100	no	no	47.6	44.8	NA	188.07	1	0	NA	3	NA	NA	NA	NA	NA	NA	1	0	0	0	NA	0	NA	NA	0	1	NA
vf08	2	post	tuti	TC MF MG	2022-02-12T00:00:00Z	22	noise	bcch	40	22	0	0	5.7	5.9	69.6	69.4	0	0	100	100	no	no	47.6	44.8	NA	78.63	0	0	NA	6	NA	NA	NA	NA	NA	NA	0	0	0	0	NA	NA	NA	NA	NA	NA	NA
vf08	2	pre	tuti	TC MF MG	2022-02-12T00:00:00Z	22	noise	bcch	10	0	0	0	5.7	5.9	69.6	69.4	0	0	100	100	no	no	47.6	44.8	NA	300	0	0	NA	0	NA	NA	NA	NA	NA	NA	0	0	0	0	NA	NA	NA	NA	NA	NA	NA
vf08	3	during	tuti	TC MF MG	2022-02-27T00:00:00Z	36	quiet	nswo	42	23	0	0	-0.6	0.4	49.7	49.3	0.8	0.4	10	5	no	no	36.2	35.2	NA	600	0	0	NA	0	NA	NA	NA	NA	NA	NA	15	20	46	0	NA	NA	NA	NA	NA	NA	NA
vf08	3	post	tuti	TC MF MG	2022-02-27T00:00:00Z	36	quiet	nswo	18	10	0	0	-0.6	0.4	49.7	49.3	0.8	0.4	10	5	no	no	36.2	35.2	NA	300	0	0	NA	0	NA	NA	NA	NA	NA	NA	70	45	206	10	NA	NA	NA	NA	NA	NA	NA
vf08	3	pre	tuti	TC MF MG	2022-02-27T00:00:00Z	36	quiet	nswo	9	6	0	0	-0.6	0.4	49.7	49.3	0.8	0.4	10	5	no	no	36.2	35.2	NA	300	0	0	NA	0	NA	NA	NA	NA	NA	NA	2	0	0	0	NA	NA	NA	NA	NA	NA	NA
vf08	4	during	tuti	TC MF MG	2022-03-25T00:00:00Z	50	quiet	bcch	0	0	0	0	8.2	7.7	69.1	83.4	0	0	100	100	no	no	38.8	41.2	NA	600	0	0	NA	0	NA	NA	NA	NA	NA	NA	0	0	0	0	NA	NA	NA	NA	NA	NA	NA
vf08	4	post	tuti	TC MF MG	2022-03-25T00:00:00Z	50	quiet	bcch	0	0	0	0	8.2	7.7	69.1	83.4	0	0	100	100	no	no	38.8	41.2	NA	300	0	0	NA	0	NA	NA	NA	NA	NA	NA	0	0	0	0	NA	NA	NA	NA	NA	NA	NA
vf08	4	pre	tuti	TC MF MG	2022-03-25T00:00:00Z	50	quiet	bcch	0	0	0	0	8.2	7.7	69.1	83.4	0	0	100	100	no	no	38.8	41.2	NA	300	0	0	NA	0	NA	NA	NA	NA	NA	NA	0	0	0	0	NA	NA	NA	NA	NA	NA	NA
vf08	1	during	wbnu	TC MF MG	2022-01-28T00:00:00Z	8	noise	nswo	7	2	0	0	2.6	3.2	28	41	0.3	0	100	100	no	no	52	42.6	NA	600	NA	0	NA	NA	0	0	NA	NA	NA	NA	NA	NA	NA	NA	0	NA	NA	NA	NA	NA	NA
vf08	1	post	wbnu	TC MF MG	2022-01-28T00:00:00Z	8	noise	nswo	6	6	0	0	2.6	3.2	28	41	0.3	0	100	100	no	no	52	42.6	NA	219.69	NA	0	NA	NA	1	1	NA	NA	NA	NA	NA	NA	NA	NA	1	NA	NA	NA	NA	NA	1
vf08	1	pre	wbnu	TC MF MG	2022-01-28T00:00:00Z	8	noise	nswo	3	4	0	0	2.6	3.2	28	41	0.3	0	100	100	no	no	52	42.6	NA	142.79	NA	0	NA	NA	0	2	NA	NA	NA	NA	NA	NA	NA	NA	3	NA	NA	NA	NA	NA	1.5
vf08	2	during	wbnu	TC MF MG	2022-02-12T00:00:00Z	22	noise	bcch	23	26	0	0	5.7	5.9	69.6	69.4	0	0	100	100	no	no	47.6	44.8	NA	113.48	NA	0	NA	NA	77	2	NA	NA	NA	NA	NA	NA	NA	NA	2	NA	NA	NA	NA	NA	1
vf08	2	post	wbnu	TC MF MG	2022-02-12T00:00:00Z	22	noise	bcch	10	6	0	0	5.7	5.9	69.6	69.4	0	0	100	100	no	no	47.6	44.8	NA	10.61	NA	26	NA	NA	6	0	NA	NA	NA	NA	NA	NA	NA	NA	6	NA	NA	NA	NA	NA	NA
vf08	2	pre	wbnu	TC MF MG	2022-02-12T00:00:00Z	22	noise	bcch	7	0	0	0	5.7	5.9	69.6	69.4	0	0	100	100	no	no	47.6	44.8	NA	300	NA	0	NA	NA	0	0	NA	NA	NA	NA	NA	NA	NA	NA	0	NA	NA	NA	NA	NA	NA
vf08	3	during	wbnu	TC MF MG	2022-02-27T00:00:00Z	36	quiet	nswo	0	0	0	0	-0.6	0.4	49.7	49.3	0.8	0.4	10	5	no	no	36.2	35.2	NA	600	NA	0	NA	NA	0	0	NA	NA	NA	NA	NA	NA	NA	NA	5	NA	NA	NA	NA	NA	NA
vf08	3	post	wbnu	TC MF MG	2022-02-27T00:00:00Z	36	quiet	nswo	0	0	0	0	-0.6	0.4	49.7	49.3	0.8	0.4	10	5	no	no	36.2	35.2	NA	300	NA	0	NA	NA	30	1	NA	NA	NA	NA	NA	NA	NA	NA	105	NA	NA	NA	NA	NA	105
vf08	3	pre	wbnu	TC MF MG	2022-02-27T00:00:00Z	36	quiet	nswo	0	0	0	0	-0.6	0.4	49.7	49.3	0.8	0.4	10	5	no	no	36.2	35.2	NA	300	NA	0	NA	NA	0	0	NA	NA	NA	NA	NA	NA	NA	NA	4	NA	NA	NA	NA	NA	NA
vf08	4	during	wbnu	TC MF MG	2022-03-25T00:00:00Z	50	quiet	bcch	0	0	0	0	8.2	7.7	69.1	83.4	0	0	100	100	no	no	38.8	41.2	NA	600	NA	0	NA	NA	0	0	NA	NA	NA	NA	NA	NA	NA	NA	0	NA	NA	NA	NA	NA	NA
vf08	4	post	wbnu	TC MF MG	2022-03-25T00:00:00Z	50	quiet	bcch	0	0	0	0	8.2	7.7	69.1	83.4	0	0	100	100	no	no	38.8	41.2	NA	213.9	NA	0	NA	NA	31	1	NA	NA	NA	NA	NA	NA	NA	NA	2	NA	NA	NA	NA	NA	2
vf08	4	pre	wbnu	TC MF MG	2022-03-25T00:00:00Z	50	quiet	bcch	0	0	0	0	8.2	7.7	69.1	83.4	0	0	100	100	no	no	38.8	41.2	NA	300	NA	0	NA	NA	0	0	NA	NA	NA	NA	NA	NA	NA	NA	0	NA	NA	NA	NA	NA	NA
vf09	1	during	bcch	MF BB JG	2021-11-13T00:00:00Z	1	quiet	nswo	52	1	4	1	10.5	14.6	88.7	69.7	0	0.5	60	20	no	no	42.1	44.8	NA	23	15	0	4	NA	NA	NA	12	8	2	70	NA	NA	NA	NA	NA	4.66667	0.133333	0.533333	0.8	NA	NA
vf09	1	post	bcch	MF BB JG	2021-11-13T00:00:00Z	1	quiet	nswo	33	3	2	1	10.5	14.6	88.7	69.7	0	0.5	60	20	no	no	42.1	44.8	NA	194	1	0	3	NA	NA	NA	1	0	0	2	NA	NA	NA	NA	NA	2	0	0	1	NA	NA
vf09	1	pre	bcch	MF BB JG	2021-11-13T00:00:00Z	1	quiet	nswo	15	4	1	0	10.5	14.6	88.7	69.7	0	0.5	60	20	no	no	42.1	44.8	Hawk noise throughout, mostly in post; woodpecker (downy?) on platform in post-trial near end	98.4	1	0	2	NA	NA	NA	0	6	0	0	NA	NA	NA	NA	NA	0	0	6	0	NA	NA
vf09	2	during	bcch	JG SJ BB	2022-02-06T00:00:00Z	15	noise	nswo	8	1	0	0	-9.9	-5.6	60.5	46.1	1.1	0	0	0	no	no	38.8	37.4	NA	244.29	40	0	6	NA	NA	NA	45	74	17	65	NA	NA	NA	NA	NA	1.625	0.425	1.85	1.125	NA	NA
vf09	2	post	bcch	JG SJ BB	2022-02-06T00:00:00Z	15	noise	nswo	15	1	0	0	-9.9	-5.6	60.5	46.1	1.1	0	0	0	no	no	38.8	37.4	NA	30.15	3	0	2	NA	NA	NA	5	7	0	3	NA	NA	NA	NA	NA	1	0	2.33333	1.66667	NA	NA
vf09	2	pre	bcch	JG SJ BB	2022-02-06T00:00:00Z	15	noise	nswo	0	0	0	0	-9.9	-5.6	60.5	46.1	1.1	0	0	0	no	no	38.8	37.4	NA	300	0	0	0	NA	NA	NA	0	0	0	0	NA	NA	NA	NA	NA	NA	NA	NA	NA	NA	NA
vf09	3	during	bcch	AD JG MG	2022-03-03T00:00:00Z	29	noise	bcch	16	14	0	0	1.2	1.3	46	47.2	0.3	1	15	0	no	no	39.7	44.2	NA	78.36	35	0	46	NA	NA	NA	67	15	56	11	NA	NA	NA	NA	NA	0.314286	1.6	0.428571	1.91429	NA	NA
vf09	3	post	bcch	AD JG MG	2022-03-03T00:00:00Z	29	noise	bcch	41	22	0	0	1.2	1.3	46	47.2	0.3	1	15	0	no	no	39.7	44.2	NA	82.83	1	0	34	NA	NA	NA	0	0	0	0	NA	NA	NA	NA	NA	0	0	0	0	NA	NA
vf09	3	pre	bcch	AD JG MG	2022-03-03T00:00:00Z	29	noise	bcch	18	11	0	0	1.2	1.3	46	47.2	0.3	1	15	0	no	no	39.7	44.2	NA	26.48	2	0	3	NA	NA	NA	2	2	0	3	NA	NA	NA	NA	NA	1.5	0	1	1	NA	NA
vf09	4	during	bcch	AD JG MG	2022-03-31T00:00:00Z	43	quiet	bcch	21	17	0	0	4.6	4.5	81.4	92	0	0	100	100	yes	yes	44.7	42.7	NA	325	17	0	16	NA	NA	NA	21	19	7	10	NA	NA	NA	NA	NA	0.588235	0.411765	1.11765	1.23529	NA	NA
vf09	4	post	bcch	AD JG MG	2022-03-31T00:00:00Z	43	quiet	bcch	22	8	0	0	4.6	4.5	81.4	92	0	0	100	100	yes	yes	44.7	42.7	NA	4.54	27	0	3	NA	NA	NA	19	89	18	34	NA	NA	NA	NA	NA	1.25926	0.666667	3.2963	0.703704	NA	NA
vf09	4	pre	bcch	AD JG MG	2022-03-31T00:00:00Z	43	quiet	bcch	23	15	0	0	4.6	4.5	81.4	92	0	0	100	100	yes	yes	44.7	42.7	NA	0.42	2	0	0	NA	NA	NA	1	1	2	0	NA	NA	NA	NA	NA	0	1	0.5	0.5	NA	NA
vf09	1	during	tuti	MF BB JG	2021-11-13T00:00:00Z	1	quiet	nswo	1	0	1	0	10.5	14.6	88.7	69.7	0	0.5	60	20	no	no	42.1	44.8	NA	17.3	7	0	NA	0	NA	NA	NA	NA	NA	NA	4	10	0	0	NA	0	NA	NA	1.42857	0.571429	NA
vf09	1	post	tuti	MF BB JG	2021-11-13T00:00:00Z	1	quiet	nswo	3	1	1	0	10.5	14.6	88.7	69.7	0	0.5	60	20	no	no	42.1	44.8	NA	300	0	0	NA	0	NA	NA	NA	NA	NA	NA	0	0	0	0	NA	NA	NA	NA	NA	NA	NA
vf09	1	pre	tuti	MF BB JG	2021-11-13T00:00:00Z	1	quiet	nswo	3	0	0	0	10.5	14.6	88.7	69.7	0	0.5	60	20	no	no	42.1	44.8	NA	300	0	0	NA	0	NA	NA	NA	NA	NA	NA	0	0	0	0	NA	NA	NA	NA	NA	NA	NA
vf09	2	during	tuti	JG SJ BB	2022-02-06T00:00:00Z	15	noise	nswo	15	6	0	0	-9.9	-5.6	60.5	46.1	1.1	0	0	0	no	no	38.8	37.4	NA	17.69	107	0	NA	1	NA	NA	NA	NA	NA	NA	139	19	96	80	NA	0.897196	NA	NA	0.17757	1.29907	NA
vf09	2	post	tuti	JG SJ BB	2022-02-06T00:00:00Z	15	noise	nswo	15	0	0	0	-9.9	-5.6	60.5	46.1	1.1	0	0	0	no	no	38.8	37.4	NA	1.63	16	0	NA	0	NA	NA	NA	NA	NA	NA	16	0	14	14	NA	0.875	NA	NA	0	1	NA
vf09	2	pre	tuti	JG SJ BB	2022-02-06T00:00:00Z	15	noise	nswo	4	2	0	0	-9.9	-5.6	60.5	46.1	1.1	0	0	0	no	no	38.8	37.4	NA	199.5	1	0	NA	0	NA	NA	NA	NA	NA	NA	2	0	0	0	NA	0	NA	NA	0	2	NA
vf09	3	during	tuti	AD JG MG	2022-03-03T00:00:00Z	29	noise	bcch	0	0	0	0	1.2	1.3	46	47.2	0.3	1	15	0	no	no	39.7	44.2	NA	516.07	9	0	NA	0	NA	NA	NA	NA	NA	NA	3	8	18	0	NA	2	NA	NA	0.888889	0.333333	NA
vf09	3	post	tuti	AD JG MG	2022-03-03T00:00:00Z	29	noise	bcch	6	3	0	0	1.2	1.3	46	47.2	0.3	1	15	0	no	no	39.7	44.2	NA	1.8	10	0	NA	0	NA	NA	NA	NA	NA	NA	0	7	20	1	NA	2	NA	NA	0.7	0	NA
vf09	3	pre	tuti	AD JG MG	2022-03-03T00:00:00Z	29	noise	bcch	0	0	0	0	1.2	1.3	46	47.2	0.3	1	15	0	no	no	39.7	44.2	NA	300	0	0	NA	0	NA	NA	NA	NA	NA	NA	0	0	0	0	NA	NA	NA	NA	NA	NA	NA
vf09	4	during	tuti	AD JG MG	2022-03-31T00:00:00Z	43	quiet	bcch	10	12	0	0	4.6	4.5	81.4	92	0	0	100	100	yes	yes	44.7	42.7	NA	9.38	3	0	NA	0	NA	NA	NA	NA	NA	NA	0	6	0	0	NA	0	NA	NA	2	0	NA
vf09	4	post	tuti	AD JG MG	2022-03-31T00:00:00Z	43	quiet	bcch	11	12	0	0	4.6	4.5	81.4	92	0	0	100	100	yes	yes	44.7	42.7	NA	97.4	9	0	NA	4	NA	NA	NA	NA	NA	NA	83	7	8	0	NA	0.888889	NA	NA	0.777778	9.22222	NA
vf09	4	pre	tuti	AD JG MG	2022-03-31T00:00:00Z	43	quiet	bcch	2	2	0	0	4.6	4.5	81.4	92	0	0	100	100	yes	yes	44.7	42.7	NA	143	1	0	NA	0	NA	NA	NA	NA	NA	NA	0	2	1	0	NA	1	NA	NA	2	0	NA
vf09	1	during	wbnu	MF BB JG	2021-11-13T00:00:00Z	1	quiet	nswo	5	1	1	2	10.5	14.6	88.7	69.7	0	0.5	60	20	no	no	42.1	44.8	NA	94.5	NA	0	NA	NA	16	6	NA	NA	NA	NA	NA	NA	NA	NA	18	NA	NA	NA	NA	NA	3
vf09	1	post	wbnu	MF BB JG	2021-11-13T00:00:00Z	1	quiet	nswo	4	2	0	0	10.5	14.6	88.7	69.7	0	0.5	60	20	no	no	42.1	44.8	NA	19.7	NA	0	NA	NA	10	5	NA	NA	NA	NA	NA	NA	NA	NA	5	NA	NA	NA	NA	NA	1
vf09	1	pre	wbnu	MF BB JG	2021-11-13T00:00:00Z	1	quiet	nswo	5	3	0	0	10.5	14.6	88.7	69.7	0	0.5	60	20	no	no	42.1	44.8	NA	79.2	NA	0	NA	NA	20	2	NA	NA	NA	NA	NA	NA	NA	NA	4	NA	NA	NA	NA	NA	2
vf09	2	during	wbnu	JG SJ BB	2022-02-06T00:00:00Z	15	noise	nswo	9	1	0	0	-9.9	-5.6	60.5	46.1	1.1	0	0	0	no	no	38.8	37.4	NA	75.32	NA	0	NA	NA	48	16	NA	NA	NA	NA	NA	NA	NA	NA	39	NA	NA	NA	NA	NA	2.4375
vf09	2	post	wbnu	JG SJ BB	2022-02-06T00:00:00Z	15	noise	nswo	8	2	0	0	-9.9	-5.6	60.5	46.1	1.1	0	0	0	no	no	38.8	37.4	NA	0.63	NA	0	NA	NA	108	20	NA	NA	NA	NA	NA	NA	NA	NA	26	NA	NA	NA	NA	NA	1.3
vf09	2	pre	wbnu	JG SJ BB	2022-02-06T00:00:00Z	15	noise	nswo	4	1	0	0	-9.9	-5.6	60.5	46.1	1.1	0	0	0	no	no	38.8	37.4	NA	1.82	NA	0	NA	NA	180	45	NA	NA	NA	NA	NA	NA	NA	NA	63	NA	NA	NA	NA	NA	1.4
vf09	3	during	wbnu	AD JG MG	2022-03-03T00:00:00Z	29	noise	bcch	3	5	0	0	1.2	1.3	46	47.2	0.3	1	15	0	no	no	39.7	44.2	NA	2.56	NA	0	NA	NA	22	28	NA	NA	NA	NA	NA	NA	NA	NA	56	NA	NA	NA	NA	NA	2
vf09	3	post	wbnu	AD JG MG	2022-03-03T00:00:00Z	29	noise	bcch	10	9	0	0	1.2	1.3	46	47.2	0.3	1	15	0	no	no	39.7	44.2	NA	6.57	NA	0	NA	NA	110	16	NA	NA	NA	NA	NA	NA	NA	NA	18	NA	NA	NA	NA	NA	1.125
vf09	3	pre	wbnu	AD JG MG	2022-03-03T00:00:00Z	29	noise	bcch	6	8	0	0	1.2	1.3	46	47.2	0.3	1	15	0	no	no	39.7	44.2	NA	6.28	NA	0	NA	NA	133	12	NA	NA	NA	NA	NA	NA	NA	NA	14	NA	NA	NA	NA	NA	1.16667
vf09	4	during	wbnu	AD JG MG	2022-03-31T00:00:00Z	43	quiet	bcch	8	5	0	0	4.6	4.5	81.4	92	0	0	100	100	yes	yes	44.7	42.7	NA	309	NA	0	NA	NA	76	20	NA	NA	NA	NA	NA	NA	NA	NA	45	NA	NA	NA	NA	NA	2.25
vf09	4	post	wbnu	AD JG MG	2022-03-31T00:00:00Z	43	quiet	bcch	6	6	0	0	4.6	4.5	81.4	92	0	0	100	100	yes	yes	44.7	42.7	NA	3.21	NA	0	NA	NA	109	11	NA	NA	NA	NA	NA	NA	NA	NA	20	NA	NA	NA	NA	NA	1.81818
vf09	4	pre	wbnu	AD JG MG	2022-03-31T00:00:00Z	43	quiet	bcch	2	2	0	0	4.6	4.5	81.4	92	0	0	100	100	yes	yes	44.7	42.7	NA	300	NA	0	NA	NA	0	0	NA	NA	NA	NA	NA	NA	NA	NA	0	NA	NA	NA	NA	NA	NA
vf10	1	during	bcch	MF BB JG	2021-12-12T00:00:00Z	4	noise	nswo	0	0	0	0	8.9	5.7	47	55	0.3	0.4	10	10	no	no	43.8	40.7	NA	600	0	0	0	NA	NA	NA	0	0	0	0	NA	NA	NA	NA	NA	NA	NA	NA	NA	NA	NA
vf10	1	post	bcch	MF BB JG	2021-12-12T00:00:00Z	4	noise	nswo	0	0	0	0	8.9	5.7	47	55	0.3	0.4	10	10	no	no	43.8	40.7	NA	300	0	0	0	NA	NA	NA	0	0	0	0	NA	NA	NA	NA	NA	NA	NA	NA	NA	NA	NA
vf10	1	pre	bcch	MF BB JG	2021-12-12T00:00:00Z	4	noise	nswo	0	0	0	0	8.9	5.7	47	55	0.3	0.4	10	10	no	no	43.8	40.7	Woodpecker in neighboring tree chased away a nuthatch during pretrial, helicopter in trial period, plane overhead in post trial, snag during predator reveal Julia snuck up to fix, general area only target bird was wbnu	300	0	0	0	NA	NA	NA	0	0	0	0	NA	NA	NA	NA	NA	NA	NA	NA	NA	NA	NA
vf10	2	during	bcch	JG SJ	2022-02-19T00:00:00Z	18	noise	bcch	41	7	0	0	-0.3	-0.2	44.7	42.8	0.9	0.5	80	80	no	no	34	42.2	NA	600	0	0	0	NA	NA	NA	0	0	0	0	NA	NA	NA	NA	NA	NA	NA	NA	NA	NA	NA
vf10	2	post	bcch	JG SJ	2022-02-19T00:00:00Z	18	noise	bcch	105	15	0	0	-0.3	-0.2	44.7	42.8	0.9	0.5	80	80	no	no	34	42.2	NA	45.64	0	0	1	NA	NA	NA	0	0	0	0	NA	NA	NA	NA	NA	NA	NA	NA	NA	NA	NA
vf10	2	pre	bcch	JG SJ	2022-02-19T00:00:00Z	18	noise	bcch	36	4	0	0	-0.3	-0.2	44.7	42.8	0.9	0.5	80	80	no	no	34	42.2	Need to verify that voice memo that this was coded from was interpreted correctly	8.73	0	0	0	NA	NA	NA	27	2	2	0	NA	NA	NA	NA	NA	NA	NA	NA	NA	NA	NA
vf10	3	during	bcch	JG SJ BB	2022-03-20T00:00:00Z	32	quiet	nswo	9	3	0	0	13.5	14.5	78.5	54.8	0.6	1.1	100	100	no	no	38.8	37.2	NA	362.51	18	0	0	NA	NA	NA	6	6	4	80	NA	NA	NA	NA	NA	4.44444	0.222222	0.333333	0.333333	NA	NA
vf10	3	post	bcch	JG SJ BB	2022-03-20T00:00:00Z	32	quiet	nswo	3	3	0	0	13.5	14.5	78.5	54.8	0.6	1.1	100	100	no	no	38.8	37.2	NA	180.81	32	0	0	NA	NA	NA	18	51	23	108	NA	NA	NA	NA	NA	3.375	0.71875	1.59375	0.5625	NA	NA
vf10	3	pre	bcch	JG SJ BB	2022-03-20T00:00:00Z	32	quiet	nswo	0	0	0	0	13.5	14.5	78.5	54.8	0.6	1.1	100	100	no	no	38.8	37.2	NA	300	0	0	0	NA	NA	NA	0	0	0	0	NA	NA	NA	NA	NA	NA	NA	NA	NA	NA	NA
vf10	4	during	bcch	JG SJ BB	2022-04-02T00:00:00Z	46	quiet	bcch	17	9	0	0	3	5.6	54	39.5	1	0.7	10	30	no	no	38.6	39.6	NA	3.89	6	0	55	NA	NA	NA	15	3	0	3	NA	NA	NA	NA	NA	0.5	0	0.5	2.5	NA	NA
vf10	4	post	bcch	JG SJ BB	2022-04-02T00:00:00Z	46	quiet	bcch	0	0	0	0	3	5.6	54	39.5	1	0.7	10	30	no	no	38.6	39.6	NA	300	0	0	0	NA	NA	NA	0	0	0	0	NA	NA	NA	NA	NA	NA	NA	NA	NA	NA	NA
vf10	4	pre	bcch	JG SJ BB	2022-04-02T00:00:00Z	46	quiet	bcch	4	2	0	0	3	5.6	54	39.5	1	0.7	10	30	no	no	38.6	39.6	NA	0.38	4	0	0	NA	NA	NA	2	4	5	7	NA	NA	NA	NA	NA	1.75	1.25	1	0.5	NA	NA
vf10	1	during	tuti	MF BB JG	2021-12-12T00:00:00Z	4	noise	nswo	0	0	0	0	8.9	5.7	47	55	0.3	0.4	10	10	no	no	43.8	40.7	NA	600	0	0	NA	0	NA	NA	NA	NA	NA	NA	0	0	0	0	NA	NA	NA	NA	NA	NA	NA
vf10	1	post	tuti	MF BB JG	2021-12-12T00:00:00Z	4	noise	nswo	0	0	0	0	8.9	5.7	47	55	0.3	0.4	10	10	no	no	43.8	40.7	NA	300	0	0	NA	0	NA	NA	NA	NA	NA	NA	0	0	0	0	NA	NA	NA	NA	NA	NA	NA
vf10	1	pre	tuti	MF BB JG	2021-12-12T00:00:00Z	4	noise	nswo	0	0	0	0	8.9	5.7	47	55	0.3	0.4	10	10	no	no	43.8	40.7	NA	300	0	0	NA	0	NA	NA	NA	NA	NA	NA	0	0	0	0	NA	NA	NA	NA	NA	NA	NA
vf10	2	during	tuti	JG SJ	2022-02-19T00:00:00Z	18	noise	bcch	2	0	0	0	-0.3	-0.2	44.7	42.8	0.9	0.5	80	80	no	no	34	42.2	NA	81.91	13	0	NA	1	NA	NA	NA	NA	NA	NA	5	5	31	0	NA	2.38462	NA	NA	0.384615	0.384615	NA
vf10	2	post	tuti	JG SJ	2022-02-19T00:00:00Z	18	noise	bcch	2	0	0	0	-0.3	-0.2	44.7	42.8	0.9	0.5	80	80	no	no	34	42.2	NA	300	0	0	NA	0	NA	NA	NA	NA	NA	NA	0	0	0	0	NA	NA	NA	NA	NA	NA	NA
vf10	2	pre	tuti	JG SJ	2022-02-19T00:00:00Z	18	noise	bcch	4	1	0	0	-0.3	-0.2	44.7	42.8	0.9	0.5	80	80	no	no	34	42.2	NA	300	0	0	NA	0	NA	NA	NA	NA	NA	NA	0	0	0	0	NA	NA	NA	NA	NA	NA	NA
vf10	3	during	tuti	JG SJ BB	2022-03-20T00:00:00Z	32	quiet	nswo	0	0	0	0	13.5	14.5	78.5	54.8	0.6	1.1	100	100	no	no	38.8	37.2	NA	600	0	0	NA	0	NA	NA	NA	NA	NA	NA	0	0	0	0	NA	NA	NA	NA	NA	NA	NA
vf10	3	post	tuti	JG SJ BB	2022-03-20T00:00:00Z	32	quiet	nswo	0	0	0	0	13.5	14.5	78.5	54.8	0.6	1.1	100	100	no	no	38.8	37.2	NA	300	0	0	NA	0	NA	NA	NA	NA	NA	NA	0	0	0	0	NA	NA	NA	NA	NA	NA	NA
vf10	3	pre	tuti	JG SJ BB	2022-03-20T00:00:00Z	32	quiet	nswo	0	0	0	0	13.5	14.5	78.5	54.8	0.6	1.1	100	100	no	no	38.8	37.2	NA	300	0	0	NA	0	NA	NA	NA	NA	NA	NA	0	0	0	0	NA	NA	NA	NA	NA	NA	NA
vf10	4	during	tuti	JG SJ BB	2022-04-02T00:00:00Z	46	quiet	bcch	3	2	0	0	3	5.6	54	39.5	1	0.7	10	30	no	no	38.6	39.6	NA	600	0	0	NA	0	NA	NA	NA	NA	NA	NA	0	0	0	0	NA	NA	NA	NA	NA	NA	NA
vf10	4	post	tuti	JG SJ BB	2022-04-02T00:00:00Z	46	quiet	bcch	0	0	0	0	3	5.6	54	39.5	1	0.7	10	30	no	no	38.6	39.6	NA	300	0	0	NA	0	NA	NA	NA	NA	NA	NA	0	0	0	0	NA	NA	NA	NA	NA	NA	NA
vf10	4	pre	tuti	JG SJ BB	2022-04-02T00:00:00Z	46	quiet	bcch	1	1	0	0	3	5.6	54	39.5	1	0.7	10	30	no	no	38.6	39.6	NA	300	0	0	NA	0	NA	NA	NA	NA	NA	NA	0	0	0	0	NA	NA	NA	NA	NA	NA	NA
vf10	1	during	wbnu	MF BB JG	2021-12-12T00:00:00Z	4	noise	nswo	5	1	1	0	8.9	5.7	47	55	0.3	0.4	10	10	no	no	43.8	40.7	NA	1.72	NA	0	NA	NA	16	0	NA	NA	NA	NA	NA	NA	NA	NA	5	NA	NA	NA	NA	NA	NA
vf10	1	post	wbnu	MF BB JG	2021-12-12T00:00:00Z	4	noise	nswo	2	0	0	0	8.9	5.7	47	55	0.3	0.4	10	10	no	no	43.8	40.7	NA	1.57	NA	0	NA	NA	24	0	NA	NA	NA	NA	NA	NA	NA	NA	0	NA	NA	NA	NA	NA	NA
vf10	1	pre	wbnu	MF BB JG	2021-12-12T00:00:00Z	4	noise	nswo	9	0	0	0	8.9	5.7	47	55	0.3	0.4	10	10	no	no	43.8	40.7	NA	6.92	NA	0	NA	NA	99	8	NA	NA	NA	NA	NA	NA	NA	NA	8	NA	NA	NA	NA	NA	1
vf10	2	during	wbnu	JG SJ	2022-02-19T00:00:00Z	18	noise	bcch	11	1	0	0	-0.3	-0.2	44.7	42.8	0.9	0.5	80	80	no	no	34	42.2	NA	3.34	NA	0	NA	NA	62	4	NA	NA	NA	NA	NA	NA	NA	NA	3	NA	NA	NA	NA	NA	0.75
vf10	2	post	wbnu	JG SJ	2022-02-19T00:00:00Z	18	noise	bcch	4	0	0	0	-0.3	-0.2	44.7	42.8	0.9	0.5	80	80	no	no	34	42.2	NA	144	NA	0	NA	NA	10	1	NA	NA	NA	NA	NA	NA	NA	NA	1	NA	NA	NA	NA	NA	1
vf10	2	pre	wbnu	JG SJ	2022-02-19T00:00:00Z	18	noise	bcch	2	1	0	0	-0.3	-0.2	44.7	42.8	0.9	0.5	80	80	no	no	34	42.2	NA	19.54	NA	0	NA	NA	48	8	NA	NA	NA	NA	NA	NA	NA	NA	31	NA	NA	NA	NA	NA	3.875
vf10	3	during	wbnu	JG SJ BB	2022-03-20T00:00:00Z	32	quiet	nswo	11	15	0	0	13.5	14.5	78.5	54.8	0.6	1.1	100	100	no	no	38.8	37.2	NA	29.49	NA	0	NA	NA	124	4	NA	NA	NA	NA	NA	NA	NA	NA	4	NA	NA	NA	NA	NA	1
vf10	3	post	wbnu	JG SJ BB	2022-03-20T00:00:00Z	32	quiet	nswo	1	0	0	0	13.5	14.5	78.5	54.8	0.6	1.1	100	100	no	no	38.8	37.2	NA	1.3	NA	0	NA	NA	8	12	NA	NA	NA	NA	NA	NA	NA	NA	65	NA	NA	NA	NA	NA	5.41667
vf10	3	pre	wbnu	JG SJ BB	2022-03-20T00:00:00Z	32	quiet	nswo	4	4	0	0	13.5	14.5	78.5	54.8	0.6	1.1	100	100	no	no	38.8	37.2	NA	0.34	NA	0	NA	NA	169	6	NA	NA	NA	NA	NA	NA	NA	NA	11	NA	NA	NA	NA	NA	1.83333
vf10	4	during	wbnu	JG SJ BB	2022-04-02T00:00:00Z	46	quiet	bcch	7	9	0	0	3	5.6	54	39.5	1	0.7	10	30	no	no	38.6	39.6	NA	5.94	NA	0	NA	NA	46	1	NA	NA	NA	NA	NA	NA	NA	NA	12	NA	NA	NA	NA	NA	12
vf10	4	post	wbnu	JG SJ BB	2022-04-02T00:00:00Z	46	quiet	bcch	0	0	0	0	3	5.6	54	39.5	1	0.7	10	30	no	no	38.6	39.6	NA	300	NA	0	NA	NA	0	0	NA	NA	NA	NA	NA	NA	NA	NA	0	NA	NA	NA	NA	NA	NA
vf10	4	pre	wbnu	JG SJ BB	2022-04-02T00:00:00Z	46	quiet	bcch	3	7	0	0	3	5.6	54	39.5	1	0.7	10	30	no	no	38.6	39.6	NA	1.75	NA	0	NA	NA	87	8	NA	NA	NA	NA	NA	NA	NA	NA	24	NA	NA	NA	NA	NA	3
vf11	1	during	bcch	AK SJ BB	2022-02-13T00:00:00Z	10	quiet	nswo	5	1	0	0	-1.5	-2.3	65.3	75.7	0.4	0.8	100	100	yes	yes	35.8	36.8	NA	7.26	135	0	1	NA	NA	NA	83	138	31	498	NA	NA	NA	NA	NA	3.68889	0.22963	1.02222	0.614815	NA	NA
vf11	1	post	bcch	AK SJ BB	2022-02-13T00:00:00Z	10	quiet	nswo	0	0	0	0	-1.5	-2.3	65.3	75.7	0.4	0.8	100	100	yes	yes	35.8	36.8	NA	0.11	22	0	0	NA	NA	NA	48	14	9	43	NA	NA	NA	NA	NA	1.95455	0.409091	0.636364	2.18182	NA	NA
vf11	1	pre	bcch	AK SJ BB	2022-02-13T00:00:00Z	10	quiet	nswo	14	0	0	0	-1.5	-2.3	65.3	75.7	0.4	0.8	100	100	yes	yes	35.8	36.8	NA	18.25	1	0	8	NA	NA	NA	0	1	0	2	NA	NA	NA	NA	NA	2	0	1	0	NA	NA
vf11	2	during	bcch	AK SJ BB	2022-02-26T00:00:00Z	24	quiet	bcch	21	2	0	0	-3.6	-0.1	46.7	40.3	0.8	0.3	0	0	no	no	38.4	38.8	NA	273.93	2	0	0	NA	NA	NA	1	0	3	6	NA	NA	NA	NA	NA	3	1.5	0	0.5	NA	NA
vf11	2	post	bcch	AK SJ BB	2022-02-26T00:00:00Z	24	quiet	bcch	19	1	0	0	-3.6	-0.1	46.7	40.3	0.8	0.3	0	0	no	no	38.4	38.8	NA	600	1	0	0	NA	NA	NA	5	1	0	3	NA	NA	NA	NA	NA	3	0	1	5	NA	NA
vf11	2	pre	bcch	AK SJ BB	2022-02-26T00:00:00Z	24	quiet	bcch	17	1	0	0	-3.6	-0.1	46.7	40.3	0.8	0.3	0	0	no	no	38.4	38.8	NA	30.64	3	0	0	NA	NA	NA	3	1	3	4	NA	NA	NA	NA	NA	1.33333	1	0.333333	1	NA	NA
vf11	3	during	bcch	AD JG MG	2022-03-31T00:00:00Z	38	noise	nswo	13	7	0	0	6.5	6.3	100	91.8	0	0	100	100	no	no	48.9	46.7	NA	20.66	17	0	0	NA	NA	NA	17	18	18	27	NA	NA	NA	NA	NA	1.58824	1.05882	1.05882	1	NA	NA
vf11	3	post	bcch	AD JG MG	2022-03-31T00:00:00Z	38	noise	nswo	13	11	0	0	6.5	6.3	100	91.8	0	0	100	100	no	no	48.9	46.7	NA	137.23	13	0	0	NA	NA	NA	13	7	9	40	NA	NA	NA	NA	NA	3.07692	0.692308	0.538462	1	NA	NA
vf11	3	pre	bcch	AD JG MG	2022-03-31T00:00:00Z	38	noise	nswo	4	2	0	0	6.5	6.3	100	91.8	0	0	100	100	no	no	48.9	46.7	NA	91.03	7	0	0	NA	NA	NA	10	3	3	17	NA	NA	NA	NA	NA	2.42857	0.428571	0.428571	1.42857	NA	NA
vf11	4	during	bcch	AD JG MG	2022-04-10T00:00:00Z	52	noise	bcch	0	0	0	0	6.3	6.5	53	54.4	0.6	1.2	70	100	no	no	39.2	44.2	NA	17.55	3	0	0	NA	NA	NA	1	7	0	4	NA	NA	NA	NA	NA	1.33333	0	2.33333	0.333333	NA	NA
vf11	4	post	bcch	AD JG MG	2022-04-10T00:00:00Z	52	noise	bcch	0	0	0	0	6.3	6.5	53	54.4	0.6	1.2	70	100	no	no	39.2	44.2	NA	300	0	0	0	NA	NA	NA	0	0	0	0	NA	NA	NA	NA	NA	NA	NA	NA	NA	NA	NA
vf11	4	pre	bcch	AD JG MG	2022-04-10T00:00:00Z	52	noise	bcch	0	0	0	0	6.3	6.5	53	54.4	0.6	1.2	70	100	no	no	39.2	44.2	NA	17.22	1	0	0	NA	NA	NA	0	1	0	0	NA	NA	NA	NA	NA	0	0	1	0	NA	NA
vf11	1	during	tuti	AK SJ BB	2022-02-13T00:00:00Z	10	quiet	nswo	7	3	0	0	-1.5	-2.3	65.3	75.7	0.4	0.8	100	100	yes	yes	35.8	36.8	NA	40.59	313	0	NA	3	NA	NA	NA	NA	NA	NA	356	294	462	0	NA	1.47604	NA	NA	0.939297	1.13738	NA
vf11	1	post	tuti	AK SJ BB	2022-02-13T00:00:00Z	10	quiet	nswo	1	1	0	0	-1.5	-2.3	65.3	75.7	0.4	0.8	100	100	yes	yes	35.8	36.8	NA	4.59	40	0	NA	4	NA	NA	NA	NA	NA	NA	51	38	60	0	NA	1.5	NA	NA	0.95	1.275	NA
vf11	1	pre	tuti	AK SJ BB	2022-02-13T00:00:00Z	10	quiet	nswo	10	0	0	0	-1.5	-2.3	65.3	75.7	0.4	0.8	100	100	yes	yes	35.8	36.8	NA	145.08	1	0	NA	0	NA	NA	NA	NA	NA	NA	1	1	0	0	NA	0	NA	NA	1	1	NA
vf11	2	during	tuti	AK SJ BB	2022-02-26T00:00:00Z	24	quiet	bcch	17	4	0	0	-3.6	-0.1	46.7	40.3	0.8	0.3	0	0	no	no	38.4	38.8	NA	21.84	90	0	NA	0	NA	NA	NA	NA	NA	NA	131	90	0	0	NA	0	NA	NA	1	1.45556	NA
vf11	2	post	tuti	AK SJ BB	2022-02-26T00:00:00Z	24	quiet	bcch	10	1	0	0	-3.6	-0.1	46.7	40.3	0.8	0.3	0	0	no	no	38.4	38.8	NA	55.57	9	0	NA	0	NA	NA	NA	NA	NA	NA	12	9	0	0	NA	0	NA	NA	1	1.33333	NA
vf11	2	pre	tuti	AK SJ BB	2022-02-26T00:00:00Z	24	quiet	bcch	11	0	0	0	-3.6	-0.1	46.7	40.3	0.8	0.3	0	0	no	no	38.4	38.8	NA	300	0	0	NA	0	NA	NA	NA	NA	NA	NA	0	0	0	0	NA	NA	NA	NA	NA	NA	NA
vf11	3	during	tuti	AD JG MG	2022-03-31T00:00:00Z	38	noise	nswo	10	5	0	0	6.5	6.3	100	91.8	0	0	100	100	no	no	48.9	46.7	NA	19.19	164	0	NA	3	NA	NA	NA	NA	NA	NA	266	122	20	13	NA	0.121951	NA	NA	0.743902	1.62195	NA
vf11	3	post	tuti	AD JG MG	2022-03-31T00:00:00Z	38	noise	nswo	5	6	0	0	6.5	6.3	100	91.8	0	0	100	100	no	no	48.9	46.7	NA	0.08	89	0	NA	3	NA	NA	NA	NA	NA	NA	109	75	33	15	NA	0.370787	NA	NA	0.842697	1.22472	NA
vf11	3	pre	tuti	AD JG MG	2022-03-31T00:00:00Z	38	noise	nswo	11	7	0	0	6.5	6.3	100	91.8	0	0	100	100	no	no	48.9	46.7	NA	205.2	9	0	NA	1	NA	NA	NA	NA	NA	NA	29	0	1	0	NA	0.111111	NA	NA	0	3.22222	NA
vf11	4	during	tuti	AD JG MG	2022-04-10T00:00:00Z	52	noise	bcch	0	0	0	0	6.3	6.5	53	54.4	0.6	1.2	70	100	no	no	39.2	44.2	NA	600	0	0	NA	0	NA	NA	NA	NA	NA	NA	0	0	0	0	NA	NA	NA	NA	NA	NA	NA
vf11	4	post	tuti	AD JG MG	2022-04-10T00:00:00Z	52	noise	bcch	0	0	0	0	6.3	6.5	53	54.4	0.6	1.2	70	100	no	no	39.2	44.2	NA	300	0	0	NA	0	NA	NA	NA	NA	NA	NA	0	0	0	0	NA	NA	NA	NA	NA	NA	NA
vf11	4	pre	tuti	AD JG MG	2022-04-10T00:00:00Z	52	noise	bcch	2	0	0	0	6.3	6.5	53	54.4	0.6	1.2	70	100	no	no	39.2	44.2	NA	40.73	4	0	NA	0	NA	NA	NA	NA	NA	NA	1	5	4	0	NA	1	NA	NA	1.25	0.25	NA
vf11	1	during	wbnu	AK SJ BB	2022-02-13T00:00:00Z	10	quiet	nswo	0	0	0	0	-1.5	-2.3	65.3	75.7	0.4	0.8	100	100	yes	yes	35.8	36.8	NA	2.89	NA	0	NA	NA	23	70	NA	NA	NA	NA	NA	NA	NA	NA	151	NA	NA	NA	NA	NA	2.15714
vf11	1	post	wbnu	AK SJ BB	2022-02-13T00:00:00Z	10	quiet	nswo	0	0	0	0	-1.5	-2.3	65.3	75.7	0.4	0.8	100	100	yes	yes	35.8	36.8	NA	8.61	NA	0	NA	NA	31	1	NA	NA	NA	NA	NA	NA	NA	NA	1	NA	NA	NA	NA	NA	1
vf11	1	pre	wbnu	AK SJ BB	2022-02-13T00:00:00Z	10	quiet	nswo	0	0	0	0	-1.5	-2.3	65.3	75.7	0.4	0.8	100	100	yes	yes	35.8	36.8	NA	18	NA	0	NA	NA	103	55	NA	NA	NA	NA	NA	NA	NA	NA	67	NA	NA	NA	NA	NA	1.21818
vf11	2	during	wbnu	AK SJ BB	2022-02-26T00:00:00Z	24	quiet	bcch	6	6	0	0	-3.6	-0.1	46.7	40.3	0.8	0.3	0	0	no	no	38.4	38.8	NA	2.75	NA	0	NA	NA	27	8	NA	NA	NA	NA	NA	NA	NA	NA	32	NA	NA	NA	NA	NA	4
vf11	2	post	wbnu	AK SJ BB	2022-02-26T00:00:00Z	24	quiet	bcch	1	2	0	0	-3.6	-0.1	46.7	40.3	0.8	0.3	0	0	no	no	38.4	38.8	NA	0.81	NA	0	NA	NA	0	32	NA	NA	NA	NA	NA	NA	NA	NA	47	NA	NA	NA	NA	NA	1.46875
vf11	2	pre	wbnu	AK SJ BB	2022-02-26T00:00:00Z	24	quiet	bcch	3	3	0	0	-3.6	-0.1	46.7	40.3	0.8	0.3	0	0	no	no	38.4	38.8	NA	4.9	NA	0	NA	NA	95	5	NA	NA	NA	NA	NA	NA	NA	NA	16	NA	NA	NA	NA	NA	3.2
vf11	3	during	wbnu	AD JG MG	2022-03-31T00:00:00Z	38	noise	nswo	8	6	0	0	6.5	6.3	100	91.8	0	0	100	100	no	no	48.9	46.7	NA	85.09	NA	0	NA	NA	49	7	NA	NA	NA	NA	NA	NA	NA	NA	18	NA	NA	NA	NA	NA	2.57143
vf11	3	post	wbnu	AD JG MG	2022-03-31T00:00:00Z	38	noise	nswo	2	2	0	0	6.5	6.3	100	91.8	0	0	100	100	no	no	48.9	46.7	NA	300	NA	0	NA	NA	0	0	NA	NA	NA	NA	NA	NA	NA	NA	0	NA	NA	NA	NA	NA	NA
vf11	3	pre	wbnu	AD JG MG	2022-03-31T00:00:00Z	38	noise	nswo	2	2	0	0	6.5	6.3	100	91.8	0	0	100	100	no	no	48.9	46.7	NA	5.18	NA	0	NA	NA	102	3	NA	NA	NA	NA	NA	NA	NA	NA	16	NA	NA	NA	NA	NA	5.33333
vf11	4	during	wbnu	AD JG MG	2022-04-10T00:00:00Z	52	noise	bcch	0	0	0	0	6.3	6.5	53	54.4	0.6	1.2	70	100	no	no	39.2	44.2	NA	600	NA	0	NA	NA	1	0	NA	NA	NA	NA	NA	NA	NA	NA	0	NA	NA	NA	NA	NA	NA
vf11	4	post	wbnu	AD JG MG	2022-04-10T00:00:00Z	52	noise	bcch	0	0	0	0	6.3	6.5	53	54.4	0.6	1.2	70	100	no	no	39.2	44.2	NA	300	NA	0	NA	NA	0	0	NA	NA	NA	NA	NA	NA	NA	NA	0	NA	NA	NA	NA	NA	NA
vf11	4	pre	wbnu	AD JG MG	2022-04-10T00:00:00Z	52	noise	bcch	2	2	0	0	6.3	6.5	53	54.4	0.6	1.2	70	100	no	no	39.2	44.2	NA	10.33	NA	0	NA	NA	14	36	NA	NA	NA	NA	NA	NA	NA	NA	83	NA	NA	NA	NA	NA	2.30556
vf12	1	during	bcch	AD JG MG	2022-02-01T00:00:00Z	12	noise	nswo	27	21	0	0	-2.8	-1.4	33.5	35	0.3	0.5	0	0	no	no	38.5	36.9	NA	121.77	18	0	1	NA	NA	NA	15	29	18	19	NA	NA	NA	NA	NA	1.05556	1	1.61111	0.833333	NA	NA
vf12	1	post	bcch	AD JG MG	2022-02-01T00:00:00Z	12	noise	nswo	16	5	0	0	-2.8	-1.4	33.5	35	0.3	0.5	0	0	no	no	38.5	36.9	NA	256.75	0	0	1	NA	NA	NA	0	0	0	0	NA	NA	NA	NA	NA	NA	NA	NA	NA	NA	NA
vf12	1	pre	bcch	AD JG MG	2022-02-01T00:00:00Z	12	noise	nswo	27	10	0	0	-2.8	-1.4	33.5	35	0.3	0.5	0	0	no	no	38.5	36.9	NA	217.88	0	0	1	NA	NA	NA	0	0	0	0	NA	NA	NA	NA	NA	NA	NA	NA	NA	NA	NA
vf12	2	during	bcch	AD JG MG	2022-02-15T00:00:00Z	26	noise	bcch	30	49	0	0	-3.6	-0.1	36	25.1	0.3	0.3	0	0	no	no	36	39	NA	6.44	3	0	1	NA	NA	NA	2	4	7	7	NA	NA	NA	NA	NA	2.33333	2.33333	1.33333	0.666667	NA	NA
vf12	2	post	bcch	AD JG MG	2022-02-15T00:00:00Z	26	noise	bcch	29	15	0	0	-3.6	-0.1	36	25.1	0.3	0.3	0	0	no	no	36	39	NA	42.05	1	0	4	NA	NA	NA	0	0	3	1	NA	NA	NA	NA	NA	0	3	0	0	NA	NA
vf12	2	pre	bcch	AD JG MG	2022-02-15T00:00:00Z	26	noise	bcch	25	12	0	0	-3.6	-0.1	36	25.1	0.3	0.3	0	0	no	no	36	39	NA	104.74	4	0	0	NA	NA	NA	2	2	4	10	NA	NA	NA	NA	NA	2.5	1	0.5	0.5	NA	NA
vf12	3	during	bcch	AD JG MG	2022-03-01T00:00:00Z	40	quiet	nswo	22	15	0	0	1.2	2.5	48.5	45.9	0	0	100	100	no	no	39.2	40.1	NA	48.39	11	0	0	NA	NA	NA	22	4	6	31	NA	NA	NA	NA	NA	2.81818	0.545455	0.363636	2	NA	NA
vf12	3	post	bcch	AD JG MG	2022-03-01T00:00:00Z	40	quiet	nswo	12	4	0	0	1.2	2.5	48.5	45.9	0	0	100	100	no	no	39.2	40.1	NA	146.9	5	0	0	NA	NA	NA	4	3	4	18	NA	NA	NA	NA	NA	3.6	0.8	0.6	0.8	NA	NA
vf12	3	pre	bcch	AD JG MG	2022-03-01T00:00:00Z	40	quiet	nswo	7	5	0	0	1.2	2.5	48.5	45.9	0	0	100	100	no	no	39.2	40.1	NA	3.63	13	0	0	NA	NA	NA	23	4	9	36	NA	NA	NA	NA	NA	2.76923	0.692308	0.307692	1.76923	NA	NA
vf12	4	during	bcch	AD JG MG	2022-03-29T00:00:00Z	54	quiet	bcch	36	21	0	0	-0.8	0.4	36.6	32.4	0.6	0.5	10	10	no	no	40.4	44.8	NA	75.23	3	0	0	NA	NA	NA	0	8	0	1	NA	NA	NA	NA	NA	0.333333	0	2.66667	0	NA	NA
vf12	4	post	bcch	AD JG MG	2022-03-29T00:00:00Z	54	quiet	bcch	22	9	0	0	-0.8	0.4	36.6	32.4	0.6	0.5	10	10	no	no	40.4	44.8	NA	82.36	1	0	2	NA	NA	NA	6	0	0	0	NA	NA	NA	NA	NA	0	0	0	6	NA	NA
vf12	4	pre	bcch	AD JG MG	2022-03-29T00:00:00Z	54	quiet	bcch	18	6	0	0	-0.8	0.4	36.6	32.4	0.6	0.5	10	10	no	no	40.4	44.8	NA	300	0	0	0	NA	NA	NA	0	0	0	0	NA	NA	NA	NA	NA	NA	NA	NA	NA	NA	NA
vf12	1	during	tuti	AD JG MG	2022-02-01T00:00:00Z	12	noise	nswo	10	5	0	0	-2.8	-1.4	33.5	35	0.3	0.5	0	0	no	no	38.5	36.9	NA	19.16	11	0	NA	1	NA	NA	NA	NA	NA	NA	0	7	47	0	NA	4.27273	NA	NA	0.636364	0	NA
vf12	1	post	tuti	AD JG MG	2022-02-01T00:00:00Z	12	noise	nswo	8	5	0	0	-2.8	-1.4	33.5	35	0.3	0.5	0	0	no	no	38.5	36.9	NA	273.55	1	0	NA	0	NA	NA	NA	NA	NA	NA	1	1	0	0	NA	0	NA	NA	1	1	NA
vf12	1	pre	tuti	AD JG MG	2022-02-01T00:00:00Z	12	noise	nswo	12	9	0	0	-2.8	-1.4	33.5	35	0.3	0.5	0	0	no	no	38.5	36.9	NA	119.89	8	0	NA	0	NA	NA	NA	NA	NA	NA	0	0	35	0	NA	4.375	NA	NA	0	0	NA
vf12	2	during	tuti	AD JG MG	2022-02-15T00:00:00Z	26	noise	bcch	20	25	0	0	-3.6	-0.1	36	25.1	0.3	0.3	0	0	no	no	36	39	NA	2.32	100	0	NA	0	NA	NA	NA	NA	NA	NA	204	37	1	45	NA	0.01	NA	NA	0.37	2.04	NA
vf12	2	post	tuti	AD JG MG	2022-02-15T00:00:00Z	26	noise	bcch	15	15	0	0	-3.6	-0.1	36	25.1	0.3	0.3	0	0	no	no	36	39	NA	66.68	13	0	NA	0	NA	NA	NA	NA	NA	NA	26	4	0	7	NA	0	NA	NA	0.307692	2	NA
vf12	2	pre	tuti	AD JG MG	2022-02-15T00:00:00Z	26	noise	bcch	5	3	0	0	-3.6	-0.1	36	25.1	0.3	0.3	0	0	no	no	36	39	NA	255.76	21	0	NA	0	NA	NA	NA	NA	NA	NA	28	3	8	16	NA	0.380952	NA	NA	0.142857	1.33333	NA
vf12	3	during	tuti	AD JG MG	2022-03-01T00:00:00Z	40	quiet	nswo	13	15	0	0	1.2	2.5	48.5	45.9	0	0	100	100	no	no	39.2	40.1	NA	13.64	78	0	NA	0	NA	NA	NA	NA	NA	NA	32	101	104	36	NA	1.33333	NA	NA	1.29487	0.410256	NA
vf12	3	post	tuti	AD JG MG	2022-03-01T00:00:00Z	40	quiet	nswo	4	4	0	0	1.2	2.5	48.5	45.9	0	0	100	100	no	no	39.2	40.1	NA	215.8	9	0	NA	0	NA	NA	NA	NA	NA	NA	0	8	26	0	NA	2.88889	NA	NA	0.888889	0	NA
vf12	3	pre	tuti	AD JG MG	2022-03-01T00:00:00Z	40	quiet	nswo	0	0	0	0	1.2	2.5	48.5	45.9	0	0	100	100	no	no	39.2	40.1	NA	300	0	0	NA	0	NA	NA	NA	NA	NA	NA	0	0	0	0	NA	NA	NA	NA	NA	NA	NA
vf12	4	during	tuti	AD JG MG	2022-03-29T00:00:00Z	54	quiet	bcch	24	17	0	0	-0.8	0.4	36.6	32.4	0.6	0.5	10	10	no	no	40.4	44.8	NA	41.42	23	0	NA	0	NA	NA	NA	NA	NA	NA	47	4	20	7	NA	0.869565	NA	NA	0.173913	2.04348	NA
vf12	4	post	tuti	AD JG MG	2022-03-29T00:00:00Z	54	quiet	bcch	12	7	0	0	-0.8	0.4	36.6	32.4	0.6	0.5	10	10	no	no	40.4	44.8	NA	55.33	11	0	NA	0	NA	NA	NA	NA	NA	NA	3	6	61	0	NA	5.54545	NA	NA	0.545455	0.272727	NA
vf12	4	pre	tuti	AD JG MG	2022-03-29T00:00:00Z	54	quiet	bcch	10	4	0	0	-0.8	0.4	36.6	32.4	0.6	0.5	10	10	no	no	40.4	44.8	NA	189.05	0	1	NA	0	NA	NA	NA	NA	NA	NA	1	1	1	0	NA	NA	NA	NA	NA	NA	NA
vf12	1	during	wbnu	AD JG MG	2022-02-01T00:00:00Z	12	noise	nswo	12	7	0	0	-2.8	-1.4	33.5	35	0.3	0.5	0	0	no	no	38.5	36.9	NA	48.7	NA	0	NA	NA	36	7	NA	NA	NA	NA	NA	NA	NA	NA	13	NA	NA	NA	NA	NA	1.85714
vf12	1	post	wbnu	AD JG MG	2022-02-01T00:00:00Z	12	noise	nswo	10	15	0	0	-2.8	-1.4	33.5	35	0.3	0.5	0	0	no	no	38.5	36.9	NA	40.03	NA	0	NA	NA	69	53	NA	NA	NA	NA	NA	NA	NA	NA	57	NA	NA	NA	NA	NA	1.07547
vf12	1	pre	wbnu	AD JG MG	2022-02-01T00:00:00Z	12	noise	nswo	12	11	0	0	-2.8	-1.4	33.5	35	0.3	0.5	0	0	no	no	38.5	36.9	NA	5.21	NA	0	NA	NA	49	10	NA	NA	NA	NA	NA	NA	NA	NA	11	NA	NA	NA	NA	NA	1.1
vf12	2	during	wbnu	AD JG MG	2022-02-15T00:00:00Z	26	noise	bcch	0	0	0	0	-3.6	-0.1	36	25.1	0.3	0.3	0	0	no	no	36	39	NA	600	NA	0	NA	NA	0	0	NA	NA	NA	NA	NA	NA	NA	NA	0	NA	NA	NA	NA	NA	NA
vf12	2	post	wbnu	AD JG MG	2022-02-15T00:00:00Z	26	noise	bcch	0	0	0	0	-3.6	-0.1	36	25.1	0.3	0.3	0	0	no	no	36	39	NA	300	NA	0	NA	NA	0	0	NA	NA	NA	NA	NA	NA	NA	NA	0	NA	NA	NA	NA	NA	NA
vf12	2	pre	wbnu	AD JG MG	2022-02-15T00:00:00Z	26	noise	bcch	3	1	0	0	-3.6	-0.1	36	25.1	0.3	0.3	0	0	no	no	36	39	NA	300	NA	0	NA	NA	0	0	NA	NA	NA	NA	NA	NA	NA	NA	0	NA	NA	NA	NA	NA	NA
vf12	3	during	wbnu	AD JG MG	2022-03-01T00:00:00Z	40	quiet	nswo	0	0	0	0	1.2	2.5	48.5	45.9	0	0	100	100	no	no	39.2	40.1	NA	600	NA	0	NA	NA	0	0	NA	NA	NA	NA	NA	NA	NA	NA	0	NA	NA	NA	NA	NA	NA
vf12	3	post	wbnu	AD JG MG	2022-03-01T00:00:00Z	40	quiet	nswo	0	0	0	0	1.2	2.5	48.5	45.9	0	0	100	100	no	no	39.2	40.1	NA	300	NA	0	NA	NA	0	0	NA	NA	NA	NA	NA	NA	NA	NA	0	NA	NA	NA	NA	NA	NA
vf12	3	pre	wbnu	AD JG MG	2022-03-01T00:00:00Z	40	quiet	nswo	0	0	0	0	1.2	2.5	48.5	45.9	0	0	100	100	no	no	39.2	40.1	NA	300	NA	0	NA	NA	0	0	NA	NA	NA	NA	NA	NA	NA	NA	0	NA	NA	NA	NA	NA	NA
vf12	4	during	wbnu	AD JG MG	2022-03-29T00:00:00Z	54	quiet	bcch	0	0	0	0	-0.8	0.4	36.6	32.4	0.6	0.5	10	10	no	no	40.4	44.8	NA	600	NA	0	NA	NA	0	0	NA	NA	NA	NA	NA	NA	NA	NA	0	NA	NA	NA	NA	NA	NA
vf12	4	post	wbnu	AD JG MG	2022-03-29T00:00:00Z	54	quiet	bcch	3	4	0	0	-0.8	0.4	36.6	32.4	0.6	0.5	10	10	no	no	40.4	44.8	NA	139.43	NA	0	NA	NA	15	17	NA	NA	NA	NA	NA	NA	NA	NA	0	NA	NA	NA	NA	NA	0
vf12	4	pre	wbnu	AD JG MG	2022-03-29T00:00:00Z	54	quiet	bcch	0	0	0	0	-0.8	0.4	36.6	32.4	0.6	0.5	10	10	no	no	40.4	44.8	NA	300	NA	0	NA	NA	0	0	NA	NA	NA	NA	NA	NA	NA	NA	57	NA	NA	NA	NA	NA	NA
vf13	1	during	bcch	TC MF MG	2022-02-11T00:00:00Z	14	quiet	nswo	1	0	0	0	11.4	9.4	37.4	40	0	0	70	20	no	no	42.4	38.2	NA	600	0	0	0	NA	NA	NA	0	0	0	0	NA	NA	NA	NA	NA	NA	NA	NA	NA	NA	NA
vf13	1	post	bcch	TC MF MG	2022-02-11T00:00:00Z	14	quiet	nswo	0	2	0	0	11.4	9.4	37.4	40	0	0	70	20	no	no	42.4	38.2	NA	94.23	3	0	0	NA	NA	NA	2	2	3	3	NA	NA	NA	NA	NA	1	1	0.666667	0.666667	NA	NA
vf13	1	pre	bcch	TC MF MG	2022-02-11T00:00:00Z	14	quiet	nswo	0	0	0	0	11.4	9.4	37.4	40	0	0	70	20	no	no	42.4	38.2	NA	0.81	0	1	0	NA	NA	NA	0	0	0	0	NA	NA	NA	NA	NA	NA	NA	NA	NA	NA	NA
vf13	2	during	bcch	TC MF MG	2022-02-18T00:00:00Z	28	quiet	bcch	19	16	0	0	4.9	5.4	45	49	2.1	1.3	40	80	no	no	44.5	43.9	NA	484.87	1	8	0	NA	NA	NA	0	7	7	0	NA	NA	NA	NA	NA	0	7	7	0	NA	NA
vf13	2	post	bcch	TC MF MG	2022-02-18T00:00:00Z	28	quiet	bcch	24	15	0	0	4.9	5.4	45	49	2.1	1.3	40	80	no	no	44.5	43.9	NA	4.3	3	0	0	NA	NA	NA	4	0	2	8	NA	NA	NA	NA	NA	2.66667	0.666667	0	1.33333	NA	NA
vf13	2	pre	bcch	TC MF MG	2022-02-18T00:00:00Z	28	quiet	bcch	7	5	0	0	4.9	5.4	45	49	2.1	1.3	40	80	no	no	44.5	43.9	NA	300	0	0	0	NA	NA	NA	0	0	0	0	NA	NA	NA	NA	NA	NA	NA	NA	NA	NA	NA
vf13	3	during	bcch	TC MF MG	2022-03-04T00:00:00Z	42	noise	nswo	20	9	0	0	-3.8	-3.8	39.8	39.8	0.8	1.2	0	0	no	no	42.1	55.2	NA	87.96	2	0	2	NA	NA	NA	3	0	2	0	NA	NA	NA	NA	NA	0	1	0	1.5	NA	NA
vf13	3	post	bcch	TC MF MG	2022-03-04T00:00:00Z	42	noise	nswo	17	0	0	0	-3.8	-3.8	39.8	39.8	0.8	1.2	0	0	no	no	42.1	55.2	NA	110.4	3	0	0	NA	NA	NA	4	2	2	2	NA	NA	NA	NA	NA	0.666667	0.666667	0.666667	1.33333	NA	NA
vf13	3	pre	bcch	TC MF MG	2022-03-04T00:00:00Z	42	noise	nswo	12	3	0	0	-3.8	-3.8	39.8	39.8	0.8	1.2	0	0	no	no	42.1	55.2	NA	50.06	3	0	0	NA	NA	NA	2	2	3	10	NA	NA	NA	NA	NA	3.33333	1	0.666667	0.666667	NA	NA
vf13	4	during	bcch	TC MF MG	2022-04-01T00:00:00Z	56	noise	bcch	13	13	0	0	9.8	8.5	73.6	81.1	0	0	100	100	yes	yes	42.5	41.2	NA	323.84	2	9	0	NA	NA	NA	2	1	0	5	NA	0	NA	NA	NA	2.5	0	0.5	1	NA	NA
vf13	4	post	bcch	TC MF MG	2022-04-01T00:00:00Z	56	noise	bcch	15	11	0	0	9.8	8.5	73.6	81.1	0	0	100	100	yes	yes	42.5	41.2	NA	74.78	1	0	0	NA	NA	NA	0	0	2	0	NA	NA	NA	NA	NA	0	2	0	0	NA	NA
vf13	4	pre	bcch	TC MF MG	2022-04-01T00:00:00Z	56	noise	bcch	0	0	0	0	9.8	8.5	73.6	81.1	0	0	100	100	yes	yes	42.5	41.2	NA	300	0	0	0	NA	NA	NA	0	0	0	0	NA	NA	NA	NA	NA	NA	NA	NA	NA	NA	NA
vf13	1	during	tuti	TC MF MG	2022-02-11T00:00:00Z	14	quiet	nswo	0	0	0	0	11.4	9.4	37.4	40	0	0	70	20	no	no	42.4	38.2	NA	600	0	0	NA	0	NA	NA	NA	NA	NA	NA	0	0	0	0	NA	NA	NA	NA	NA	NA	NA
vf13	1	post	tuti	TC MF MG	2022-02-11T00:00:00Z	14	quiet	nswo	0	0	0	0	11.4	9.4	37.4	40	0	0	70	20	no	no	42.4	38.2	NA	300	0	0	NA	0	NA	NA	NA	NA	NA	NA	0	0	0	0	NA	NA	NA	NA	NA	NA	NA
vf13	1	pre	tuti	TC MF MG	2022-02-11T00:00:00Z	14	quiet	nswo	0	0	0	0	11.4	9.4	37.4	40	0	0	70	20	no	no	42.4	38.2	NA	300	0	0	NA	0	NA	NA	NA	NA	NA	NA	0	0	0	0	NA	NA	NA	NA	NA	NA	NA
vf13	2	during	tuti	TC MF MG	2022-02-18T00:00:00Z	28	quiet	bcch	0	0	0	0	4.9	5.4	45	49	2.1	1.3	40	80	no	no	44.5	43.9	NA	0.93	177	0	NA	0	NA	NA	NA	NA	NA	NA	4	337	172	0	NA	0.971751	NA	NA	1.90395	0.0225989	NA
vf13	2	post	tuti	TC MF MG	2022-02-18T00:00:00Z	28	quiet	bcch	0	0	0	0	4.9	5.4	45	49	2.1	1.3	40	80	no	no	44.5	43.9	NA	300	0	0	NA	0	NA	NA	NA	NA	NA	NA	0	0	0	0	NA	NA	NA	NA	NA	NA	NA
vf13	2	pre	tuti	TC MF MG	2022-02-18T00:00:00Z	28	quiet	bcch	0	0	0	0	4.9	5.4	45	49	2.1	1.3	40	80	no	no	44.5	43.9	NA	245.74	25	0	NA	0	NA	NA	NA	NA	NA	NA	2	0	110	0	NA	4.4	NA	NA	0	0.08	NA
vf13	3	during	tuti	TC MF MG	2022-03-04T00:00:00Z	42	noise	nswo	24	16	0	0	-3.8	-3.8	39.8	39.8	0.8	1.2	0	0	no	no	42.1	55.2	NA	108.07	38	0	NA	0	NA	NA	NA	NA	NA	NA	38	25	58	20	NA	1.52632	NA	NA	0.657895	1	NA
vf13	3	post	tuti	TC MF MG	2022-03-04T00:00:00Z	42	noise	nswo	11	5	0	0	-3.8	-3.8	39.8	39.8	0.8	1.2	0	0	no	no	42.1	55.2	NA	85.84	10	0	NA	0	NA	NA	NA	NA	NA	NA	13	9	19	1	NA	1.9	NA	NA	0.9	1.3	NA
vf13	3	pre	tuti	TC MF MG	2022-03-04T00:00:00Z	42	noise	nswo	9	2	0	0	-3.8	-3.8	39.8	39.8	0.8	1.2	0	0	no	no	42.1	55.2	NA	165.8	3	0	NA	0	NA	NA	NA	NA	NA	NA	3	1	3	2	NA	1	NA	NA	0.333333	1	NA
vf13	4	during	tuti	TC MF MG	2022-04-01T00:00:00Z	56	noise	bcch	0	0	0	0	9.8	8.5	73.6	81.1	0	0	100	100	yes	yes	42.5	41.2	NA	600	0	0	NA	0	NA	NA	NA	NA	NA	NA	0	0	0	0	NA	NA	NA	NA	NA	NA	NA
vf13	4	post	tuti	TC MF MG	2022-04-01T00:00:00Z	56	noise	bcch	3	4	0	0	9.8	8.5	73.6	81.1	0	0	100	100	yes	yes	42.5	41.2	NA	118.98	9	0	NA	0	NA	NA	NA	NA	NA	NA	0	0	63	0	NA	7	NA	NA	0	0	NA
vf13	4	pre	tuti	TC MF MG	2022-04-01T00:00:00Z	56	noise	bcch	0	0	0	0	9.8	8.5	73.6	81.1	0	0	100	100	yes	yes	42.5	41.2	NA	300	0	0	NA	0	NA	NA	NA	NA	NA	NA	0	0	0	0	NA	NA	NA	NA	NA	NA	NA
vf13	1	during	wbnu	TC MF MG	2022-02-11T00:00:00Z	14	quiet	nswo	21	21	0	0	11.4	9.4	37.4	40	0	0	70	20	no	no	42.4	38.2	NA	11.34	NA	0	NA	NA	192	15	NA	NA	NA	NA	NA	NA	NA	NA	19	NA	NA	NA	NA	NA	1.26667
vf13	1	post	wbnu	TC MF MG	2022-02-11T00:00:00Z	14	quiet	nswo	0	7	0	0	11.4	9.4	37.4	40	0	0	70	20	no	no	42.4	38.2	NA	0.27	NA	0	NA	NA	183	6	NA	NA	NA	NA	NA	NA	NA	NA	13	NA	NA	NA	NA	NA	2.16667
vf13	1	pre	wbnu	TC MF MG	2022-02-11T00:00:00Z	14	quiet	nswo	2	2	0	0	11.4	9.4	37.4	40	0	0	70	20	no	no	42.4	38.2	NA	0.07	NA	0	NA	NA	311	3	NA	NA	NA	NA	NA	NA	NA	NA	3	NA	NA	NA	NA	NA	1
vf13	2	during	wbnu	TC MF MG	2022-02-18T00:00:00Z	28	quiet	bcch	12	11	0	0	4.9	5.4	45	49	2.1	1.3	40	80	no	no	44.5	43.9	NA	0.48	NA	0	NA	NA	22	140	NA	NA	NA	NA	NA	NA	NA	NA	403	NA	NA	NA	NA	NA	2.87857
vf13	2	post	wbnu	TC MF MG	2022-02-18T00:00:00Z	28	quiet	bcch	5	3	0	0	4.9	5.4	45	49	2.1	1.3	40	80	no	no	44.5	43.9	NA	71.9	NA	0	NA	NA	2	0	NA	NA	NA	NA	NA	NA	NA	NA	0	NA	NA	NA	NA	NA	NA
vf13	2	pre	wbnu	TC MF MG	2022-02-18T00:00:00Z	28	quiet	bcch	8	8	0	0	4.9	5.4	45	49	2.1	1.3	40	80	no	no	44.5	43.9	NA	1.53	NA	0	NA	NA	161	178	NA	NA	NA	NA	NA	NA	NA	NA	613	NA	NA	NA	NA	NA	3.44382
vf13	3	during	wbnu	TC MF MG	2022-03-04T00:00:00Z	42	noise	nswo	21	14	0	0	-3.8	-3.8	39.8	39.8	0.8	1.2	0	0	no	no	42.1	55.2	NA	1.06	NA	0	NA	NA	75	16	NA	NA	NA	NA	NA	NA	NA	NA	64	NA	NA	NA	NA	NA	4
vf13	3	post	wbnu	TC MF MG	2022-03-04T00:00:00Z	42	noise	nswo	12	8	0	0	-3.8	-3.8	39.8	39.8	0.8	1.2	0	0	no	no	42.1	55.2	NA	10.17	NA	0	NA	NA	51	7	NA	NA	NA	NA	NA	NA	NA	NA	11	NA	NA	NA	NA	NA	1.57143
vf13	3	pre	wbnu	TC MF MG	2022-03-04T00:00:00Z	42	noise	nswo	10	6	0	0	-3.8	-3.8	39.8	39.8	0.8	1.2	0	0	no	no	42.1	55.2	NA	5.95	NA	0	NA	NA	64	29	NA	NA	NA	NA	NA	NA	NA	NA	84	NA	NA	NA	NA	NA	2.89655
vf13	4	during	wbnu	TC MF MG	2022-04-01T00:00:00Z	56	noise	bcch	11	7	0	0	9.8	8.5	73.6	81.1	0	0	100	100	yes	yes	42.5	41.2	NA	1.61	NA	0	NA	NA	307	12	NA	NA	NA	NA	NA	NA	NA	NA	78	NA	NA	NA	NA	NA	6.5
vf13	4	post	wbnu	TC MF MG	2022-04-01T00:00:00Z	56	noise	bcch	4	4	0	0	9.8	8.5	73.6	81.1	0	0	100	100	yes	yes	42.5	41.2	NA	0.12	NA	0	NA	NA	173	5	NA	NA	NA	NA	NA	NA	NA	NA	6	NA	NA	NA	NA	NA	1.2
vf13	4	pre	wbnu	TC MF MG	2022-04-01T00:00:00Z	56	noise	bcch	5	4	0	0	9.8	8.5	73.6	81.1	0	0	100	100	yes	yes	42.5	41.2	NA	0.8	NA	0	NA	NA	284	3	NA	NA	NA	NA	NA	NA	NA	NA	3	NA	NA	NA	NA	NA	1
vf5.5	1	during	bcch	AD JG MG	2022-02-01T00:00:00Z	11	noise	bcch	50	50	0	0	-5.6	-6.2	33.4	49.4	0.1	1.1	0	0	no	no	39.7	40.1	NA	105.79	3	0	2	NA	NA	NA	6	2	4	3	NA	NA	NA	NA	NA	1	1.33333	0.666667	2	NA	NA
vf5.5	1	post	bcch	AD JG MG	2022-02-01T00:00:00Z	11	noise	bcch	21	15	0	0	-5.6	-6.2	33.4	49.4	0.1	1.1	0	0	no	no	39.7	40.1	NA	265.24	2	0	0	NA	NA	NA	0	0	5	0	NA	NA	NA	NA	NA	0	2.5	0	0	NA	NA
vf5.5	1	pre	bcch	AD JG MG	2022-02-01T00:00:00Z	11	noise	bcch	34	31	0	0	-5.6	-6.2	33.4	49.4	0.1	1.1	0	0	no	no	39.7	40.1	NA	60.5	4	0	1	NA	NA	NA	5	3	0	10	NA	NA	NA	NA	NA	2.5	0	0.75	1.25	NA	NA
vf5.5	2	during	bcch	AD JG MG	2022-02-17T00:00:00Z	25	quiet	nswo	46	44	0	0	11.4	12.7	60.3	70.2	0.3	0.4	100	100	no	no	42.4	40.4	NA	0.89	110	0	0	NA	NA	NA	121	59	78	499	NA	NA	NA	NA	NA	4.53636	0.709091	0.536364	1.1	NA	NA
vf5.5	2	post	bcch	AD JG MG	2022-02-17T00:00:00Z	25	quiet	nswo	16	14	0	0	11.4	12.7	60.3	70.2	0.3	0.4	100	100	no	no	42.4	40.4	NA	3.2	46	0	0	NA	NA	NA	52	44	28	181	NA	NA	NA	NA	NA	3.93478	0.608696	0.956522	1.13043	NA	NA
vf5.5	2	pre	bcch	AD JG MG	2022-02-17T00:00:00Z	25	quiet	nswo	10	3	0	0	11.4	12.7	60.3	70.2	0.3	0.4	100	100	no	no	42.4	40.4	NA	300	0	0	0	NA	NA	NA	0	0	0	0	NA	NA	NA	NA	NA	NA	NA	NA	NA	NA	NA
vf5.5	3	during	bcch	AD JG MG	2022-03-01T00:00:00Z	39	quiet	bcch	57	37	0	0	-1.7	-0.5	53	49.5	0	0.4	100	100	no	no	40.5	40.8	NA	485.3	27	0	0	NA	NA	NA	29	25	62	67	NA	NA	NA	NA	NA	2.48148	2.2963	0.925926	1.07407	NA	NA
vf5.5	3	post	bcch	AD JG MG	2022-03-01T00:00:00Z	39	quiet	bcch	9	3	0	0	-1.7	-0.5	53	49.5	0	0.4	100	100	no	no	40.5	40.8	NA	4.65	27	0	0	NA	NA	NA	39	28	19	124	NA	NA	NA	NA	NA	4.59259	0.703704	1.03704	1.44444	NA	NA
vf5.5	3	pre	bcch	AD JG MG	2022-03-01T00:00:00Z	39	quiet	bcch	22	13	0	0	-1.7	-0.5	53	49.5	0	0.4	100	100	no	no	40.5	40.8	NA	119.4	3	0	1	NA	NA	NA	3	0	6	0	NA	NA	NA	NA	NA	0	2	0	1	NA	NA
vf5.5	4	during	bcch	AD JG MG	2022-03-29T00:00:00Z	53	noise	nswo	29	11	0	0	-2.4	-2.1	38	40.2	0.4	0.9	15	25	no	no	38.8	46.2	NA	229.62	9	0	0	NA	NA	NA	14	5	11	1	NA	NA	NA	NA	NA	0.111111	1.22222	0.555556	1.55556	NA	NA
vf5.5	4	post	bcch	AD JG MG	2022-03-29T00:00:00Z	53	noise	nswo	20	8	0	0	-2.4	-2.1	38	40.2	0.4	0.9	15	25	no	no	38.8	46.2	NA	207.38	0	0	2	NA	NA	NA	0	0	0	0	NA	NA	NA	NA	NA	NA	NA	NA	NA	NA	NA
vf5.5	4	pre	bcch	AD JG MG	2022-03-29T00:00:00Z	53	noise	nswo	13	7	0	0	-2.4	-2.1	38	40.2	0.4	0.9	15	25	no	no	38.8	46.2	NA	300	0	0	0	NA	NA	NA	0	0	0	0	NA	NA	NA	NA	NA	NA	NA	NA	NA	NA	NA
vf5.5	1	during	tuti	AD JG MG	2022-02-01T00:00:00Z	11	noise	bcch	4	4	0	0	-5.6	-6.2	33.4	49.4	0.1	1.1	0	0	no	no	39.7	40.1	NA	227.36	39	0	NA	0	NA	NA	NA	NA	NA	NA	0	4	147	0	NA	3.76923	NA	NA	0.102564	0	NA
vf5.5	1	post	tuti	AD JG MG	2022-02-01T00:00:00Z	11	noise	bcch	7	5	0	0	-5.6	-6.2	33.4	49.4	0.1	1.1	0	0	no	no	39.7	40.1	NA	300	0	0	NA	0	NA	NA	NA	NA	NA	NA	0	0	0	0	NA	NA	NA	NA	NA	NA	NA
vf5.5	1	pre	tuti	AD JG MG	2022-02-01T00:00:00Z	11	noise	bcch	5	2	0	0	-5.6	-6.2	33.4	49.4	0.1	1.1	0	0	no	no	39.7	40.1	NA	300	0	0	NA	0	NA	NA	NA	NA	NA	NA	0	0	0	0	NA	NA	NA	NA	NA	NA	NA
vf5.5	2	during	tuti	AD JG MG	2022-02-17T00:00:00Z	25	quiet	nswo	0	0	0	0	11.4	12.7	60.3	70.2	0.3	0.4	100	100	no	no	42.4	40.4	NA	600	0	0	NA	0	NA	NA	NA	NA	NA	NA	0	0	0	0	NA	NA	NA	NA	NA	NA	NA
vf5.5	2	post	tuti	AD JG MG	2022-02-17T00:00:00Z	25	quiet	nswo	0	0	0	0	11.4	12.7	60.3	70.2	0.3	0.4	100	100	no	no	42.4	40.4	NA	300	0	0	NA	0	NA	NA	NA	NA	NA	NA	0	0	0	0	NA	NA	NA	NA	NA	NA	NA
vf5.5	2	pre	tuti	AD JG MG	2022-02-17T00:00:00Z	25	quiet	nswo	2	2	0	0	11.4	12.7	60.3	70.2	0.3	0.4	100	100	no	no	42.4	40.4	NA	300	0	0	NA	0	NA	NA	NA	NA	NA	NA	0	0	0	0	NA	NA	NA	NA	NA	NA	NA
vf5.5	3	during	tuti	AD JG MG	2022-03-01T00:00:00Z	39	quiet	bcch	0	0	0	0	-1.7	-0.5	53	49.5	0	0.4	100	100	no	no	40.5	40.8	NA	600	0	0	NA	0	NA	NA	NA	NA	NA	NA	0	0	0	0	NA	NA	NA	NA	NA	NA	NA
vf5.5	3	post	tuti	AD JG MG	2022-03-01T00:00:00Z	39	quiet	bcch	0	0	0	0	-1.7	-0.5	53	49.5	0	0.4	100	100	no	no	40.5	40.8	NA	300	0	0	NA	0	NA	NA	NA	NA	NA	NA	0	0	0	0	NA	NA	NA	NA	NA	NA	NA
vf5.5	3	pre	tuti	AD JG MG	2022-03-01T00:00:00Z	39	quiet	bcch	0	0	0	0	-1.7	-0.5	53	49.5	0	0.4	100	100	no	no	40.5	40.8	NA	300	0	0	NA	0	NA	NA	NA	NA	NA	NA	0	0	0	0	NA	NA	NA	NA	NA	NA	NA
vf5.5	4	during	tuti	AD JG MG	2022-03-29T00:00:00Z	53	noise	nswo	38	26	0	0	-2.4	-2.1	38	40.2	0.4	0.9	15	25	no	no	38.8	46.2	NA	136.1	19	0	NA	0	NA	NA	NA	NA	NA	NA	12	13	105	0	NA	5.52632	NA	NA	0.684211	0.631579	NA
vf5.5	4	post	tuti	AD JG MG	2022-03-29T00:00:00Z	53	noise	nswo	16	5	0	0	-2.4	-2.1	38	40.2	0.4	0.9	15	25	no	no	38.8	46.2	NA	233.3	3	0	NA	0	NA	NA	NA	NA	NA	NA	5	3	3	0	NA	1	NA	NA	1	1.66667	NA
vf5.5	4	pre	tuti	AD JG MG	2022-03-29T00:00:00Z	53	noise	nswo	18	9	0	0	-2.4	-2.1	38	40.2	0.4	0.9	15	25	no	no	38.8	46.2	NA	300	0	0	NA	0	NA	NA	NA	NA	NA	NA	0	0	0	0	NA	NA	NA	NA	NA	NA	NA
vf5.5	1	during	wbnu	AD JG MG	2022-02-01T00:00:00Z	11	noise	bcch	13	11	0	0	-5.6	-6.2	33.4	49.4	0.1	1.1	0	0	no	no	39.7	40.1	NA	9.68	NA	0	NA	NA	131	63	NA	NA	NA	NA	NA	NA	NA	NA	147	NA	NA	NA	NA	NA	2.33333
vf5.5	1	post	wbnu	AD JG MG	2022-02-01T00:00:00Z	11	noise	bcch	12	9	0	0	-5.6	-6.2	33.4	49.4	0.1	1.1	0	0	no	no	39.7	40.1	NA	0.22	NA	0	NA	NA	110	15	NA	NA	NA	NA	NA	NA	NA	NA	18	NA	NA	NA	NA	NA	1.2
vf5.5	1	pre	wbnu	AD JG MG	2022-02-01T00:00:00Z	11	noise	bcch	7	8	0	0	-5.6	-6.2	33.4	49.4	0.1	1.1	0	0	no	no	39.7	40.1	NA	0.29	NA	0	NA	NA	102	6	NA	NA	NA	NA	NA	NA	NA	NA	7	NA	NA	NA	NA	NA	1.16667
vf5.5	2	during	wbnu	AD JG MG	2022-02-17T00:00:00Z	25	quiet	nswo	0	0	0	0	11.4	12.7	60.3	70.2	0.3	0.4	100	100	no	no	42.4	40.4	NA	600	NA	0	NA	NA	0	0	NA	NA	NA	NA	NA	NA	NA	NA	0	NA	NA	NA	NA	NA	NA
vf5.5	2	post	wbnu	AD JG MG	2022-02-17T00:00:00Z	25	quiet	nswo	0	0	0	0	11.4	12.7	60.3	70.2	0.3	0.4	100	100	no	no	42.4	40.4	NA	300	NA	0	NA	NA	0	0	NA	NA	NA	NA	NA	NA	NA	NA	0	NA	NA	NA	NA	NA	NA
vf5.5	2	pre	wbnu	AD JG MG	2022-02-17T00:00:00Z	25	quiet	nswo	0	0	0	0	11.4	12.7	60.3	70.2	0.3	0.4	100	100	no	no	42.4	40.4	NA	300	NA	0	NA	NA	0	0	NA	NA	NA	NA	NA	NA	NA	NA	0	NA	NA	NA	NA	NA	NA
vf5.5	3	during	wbnu	AD JG MG	2022-03-01T00:00:00Z	39	quiet	bcch	0	0	0	0	-1.7	-0.5	53	49.5	0	0.4	100	100	no	no	40.5	40.8	NA	600	NA	0	NA	NA	0	27	NA	NA	NA	NA	NA	NA	NA	NA	0	NA	NA	NA	NA	NA	0
vf5.5	3	post	wbnu	AD JG MG	2022-03-01T00:00:00Z	39	quiet	bcch	0	0	0	0	-1.7	-0.5	53	49.5	0	0.4	100	100	no	no	40.5	40.8	NA	300	NA	0	NA	NA	0	0	NA	NA	NA	NA	NA	NA	NA	NA	0	NA	NA	NA	NA	NA	NA
vf5.5	3	pre	wbnu	AD JG MG	2022-03-01T00:00:00Z	39	quiet	bcch	0	0	0	0	-1.7	-0.5	53	49.5	0	0.4	100	100	no	no	40.5	40.8	NA	300	NA	0	NA	NA	0	0	NA	NA	NA	NA	NA	NA	NA	NA	0	NA	NA	NA	NA	NA	NA
vf5.5	4	during	wbnu	AD JG MG	2022-03-29T00:00:00Z	53	noise	nswo	33	24	0	0	-2.4	-2.1	38	40.2	0.4	0.9	15	25	no	no	38.8	46.2	NA	7.44	NA	0	NA	NA	255	14	NA	NA	NA	NA	NA	NA	NA	NA	13	NA	NA	NA	NA	NA	0.928571
vf5.5	4	post	wbnu	AD JG MG	2022-03-29T00:00:00Z	53	noise	nswo	15	6	0	0	-2.4	-2.1	38	40.2	0.4	0.9	15	25	no	no	38.8	46.2	NA	0.12	NA	0	NA	NA	101	2	NA	NA	NA	NA	NA	NA	NA	NA	3	NA	NA	NA	NA	NA	1.5
vf5.5	4	pre	wbnu	AD JG MG	2022-03-29T00:00:00Z	53	noise	nswo	8	7	0	0	-2.4	-2.1	38	40.2	0.4	0.9	15	25	no	no	38.8	46.2	NA	2.29	NA	0	NA	NA	197	0	NA	NA	NA	NA	NA	NA	NA	NA	0	NA	NA	NA	NA	NA	NA

## Sheet: metadata
note on all data: the approaches and vocalizations counts are per trial period. The pre and post periods were 5 minutes in length, while the during period was 10 minutes in length. In the statistical analysis pre and post counts were multiplied by two, so the counts are per 10 minutes
m
Temp is in degrees c
Humidity is in relative %
Windspeed is m/s
Cloud cover is %
SPL is slow integrated dbA
Latency is in seconds. If no vocalization occurred, latency is the full trial period duration
